# Supplementary material for: Altering Intracellular Localization of the RNA Interference Factors by Influenza A Virus Non-structural Protein 1
Source: Front Microbiol. 2020 Nov 12;11:590904. doi: 10.3389/fmicb.2020.590904 (PMC7688628; doi:10.3389/fmicb.2020.590904)
Supplement: Supplementary file 2 [file Table_1.XLSX]

## Sheet: Sheet1
H101	accession	length	host	serotype	date	name
	ABI85071	230	Avian	H7N7	1902	Influenza A virus (A/chicken/Brescia/1902(H7N7))
	AAA56810	230	Avian	H7N7	1902	Influenza A virus (A/chicken/Brescia/1902(H7N7))
	ACZ36629	230	Avian	H7N7	1902	Influenza A virus (A/chicken/Brescia/1902(H7N7))
	AAK14368	230	Human	H1N1	1918	Influenza A virus (A/Brevig Mission/1/1918(H1N1))
	AAA43504	227	Avian	H7N7	1924	Influenza A virus (A/chicken/Japan/1924(H7N7))
	AGW82903	230	Avian	H7N7	1925	Influenza A virus (A/chicken/Japan/1925(H7N7))
	AGB51393	230	Avian	H7N7	1927	Influenza A virus (A/FPV/Dutch/1927(H7N7))
	AAA56812	230	Avian	H7N7	1927	Influenza A virus (A/fowl/Dobson(H7N7))
	ABI84984	230	Avian	H7N7	1927	Influenza A virus (A/fowl/Dobson/1927(H7N7))
	AAC35578	230	Swine	H1N1	1930	Influenza A virus (A/swine/Iowa/15/1930(H1N1))
	AAB50995	227	Swine	H1N1	1930	Influenza A virus (A/swine/Iowa/15/1930(H1N1))
	AAA43684	230	Swine	H1N1	1930	Influenza A virus (A/swine/Iowa/15/1930(H1N1))
	ABD79260	230	Swine	H1N1	1931	Influenza A virus (A/swine/1931(H1N1))
	AAA43495	230	Swine	H1N1	1931	Influenza A virus (A/swine/1976/1931(H1N1))
	AGQ47864	230	Swine	H1N1	1931	Influenza A virus (A/swine/JY2/1931(H1N1))
	ACV52117	230	Swine	H1N1	1931	Influenza A virus (A/swine/USA/1976-MA/1931(H1N1))
	ACV52106	230	Swine	H1N1	1931	Influenza A virus (A/swine/USA/1976/1931(H1N1))
Y	AAA91330	230	Human	H1N1	1933	Influenza A virus (A/NWS/1933(H1N1))
Y	BAQ25795	230	Human	H1N1	1933	Influenza A virus (A/NWS/1933(H1N1))
Y	AAA21582	230	Human	H1N1	1933	Influenza A virus (A/WS/1933(H1N1))
Y	ABF47960	230	Human	H1N1	1933	Influenza A virus (A/WSN/1933 TS61(H1N1))
Y	ACF54603	230	Human	H1N1	1933	Influenza A virus (A/WSN/1933(H1N1))
Y	ABF83571	230	Human	H1N1	1933	Influenza A virus (A/WSN/1933(H1N1))
Y	BBB04706	230	Human	H1N1	1933	Influenza A virus (A/WSN/1933(H1N1))
Y	ABD77801	230	Human	H1N1	1933	Influenza A virus (A/Wilson-Smith/1933(H1N1))
Y	ABF21218	230	Human	H1N1	1933	Influenza A virus (A/Wilson-Smith/1933(H1N1))
Y	QDQ43418	230	Mouse	H1N1	1933	Influenza A virus (A/mouse/United Kingdom/WSN/1933)
Y	ACV49539	230	Human	H1N1	1933	Influenza A virus (A/United Kingdom/1/1933(H1N1))
Y	AEG64767	230	Human	H1N1	1933	Influenza A virus (A/United Kingdom/1-MA/1933(H1N1))
Y	AFM68959	230	Human	H1N1	1934	Influenza A virus (A/NWS/1934(H1N1))
	ACV49550	230	Human	H1N1	1934	Influenza A virus (A/Puerto Rico/8-1/1934(H1N1))
	ADX99652	230	Human	H1N1	1934	Influenza A virus (A/Puerto Rico/8-WG/1934(H1N1))
	AFM84191	230	Human	H1N1	1934	Influenza A virus (A/Puerto Rico/8/1934(H1N1))
	ACY66336	204	Human	H1N1	1934	Influenza A virus (A/Puerto Rico/8/1934(H1N1))
	CAA24292	230	Human	H1N1	1934	Influenza A virus (A/Puerto Rico/8/1934(H1N1))
	AGK63056	230	Human	H1N1	1934	Influenza A virus (A/Puerto Rico/8/1934(H1N1))
	AAA43536	230	Human	H1N1	1934	Influenza A virus (A/Puerto Rico/8/1934(H1N1))
	ABD77680	230	Human	H1N1	1934	Influenza A virus (A/Puerto Rico/8/1934(H1N1))
	AGU93024	230	Human	H1N1	1934	Influenza A virus (A/Puerto Rico/8/1934(H1N1))
	AYA81847	230	Human	H1N1	1934	Influenza A virus (A/Puerto Rico/8/1934(H1N1))
	ABO21703	230	Human	H1N1	1934	Influenza A virus (A/Puerto Rico/8/1934(H1N1))
	ACF41839	230	Human	H1N1	1934	Influenza A virus (A/Puerto Rico/8/1934(H1N1))
	AFM71851	230	Human	H1N1	1934	Influenza A virus (A/Puerto Rico/8/1934(H1N1))
	BAV59617	230	Human	H1N1	1934	Influenza A virus (A/Puerto Rico/8/1934(H1N1))
	AVP26922	230	Human	H1N1	1934	Influenza A virus (A/Puerto Rico/8/1934)
	AVP26927	230	Human	H1N1	1934	Influenza A virus (A/Puerto Rico/8/1934)
	AVP26932	230	Human	H1N1	1934	Influenza A virus (A/Puerto Rico/8/1934)
	AVP26937	230	Human	H1N1	1934	Influenza A virus (A/Puerto Rico/8/1934)
	AVP26942	230	Human	H1N1	1934	Influenza A virus (A/Puerto Rico/8/1934)
	AVP26947	230	Human	H1N1	1934	Influenza A virus (A/Puerto Rico/8/1934)
	AVP26952	230	Human	H1N1	1934	Influenza A virus (A/Puerto Rico/8/1934)
	AVP26957	230	Human	H1N1	1934	Influenza A virus (A/Puerto Rico/8/1934)
	AAM75163	230	Human	H1N1	1934	Influenza A virus (A/Puerto Rico/8/34/Mount Sinai(H1N1))
	CAA24284	230	Avian	H7N1	1934	Influenza A virus (A/chicken/FPV/Rostock/1934(H7N1))
	ACZ47433	230	Avian	H7N1	1934	Influenza A virus (A/chicken/Germany/1934(H7N1))
	ABI85062	230	Avian	H7N1	1934	Influenza A virus (A/chicken/Rostock/45/1934(H7N1))
	ADR23784	230	Avian	H7N1	1934	Influenza A virus (A/chicken/Rostock/45/1934(H7N1))
	AAA43139	230	Avian	H7N1	1934	Influenza A virus (A/chicken/Rostock/8/1934(H7N1))
	CAA24286	230	Avian	H7N1	1934	Influenza A virus (A/chicken/Rostock/8/1934(H7N1))
	AAA43115	278	Avian	H7N1	1934	Influenza A virus (A/chicken/Rostock/8/1934(H7N1))
	AAA56814	230	Avian	H7N7	1934	Influenza A virus (A/fowl/Weybridge(H7N7))
	ACV89507	230	Human	H1N1	1934	Influenza A virus (A/Puerto Rico/8-1-MA/1934(H1N1))
	ADX99586	230	Human	H1N1	1934	Influenza A virus (A/Puerto Rico/8-9NMC1/1934(H1N1))
	ADX99597	230	Human	H1N1	1934	Influenza A virus (A/Puerto Rico/8-9NMC2/1934(H1N1))
	ADX99608	230	Human	H1N1	1934	Influenza A virus (A/Puerto Rico/8-9NMC3/1934(H1N1))
	ADX99619	230	Human	H1N1	1934	Influenza A virus (A/Puerto Rico/8-9VMC1/1934(H1N1))
	ADX99630	230	Human	H1N1	1934	Influenza A virus (A/Puerto Rico/8-9VMC2/1934(H1N1))
	ADX99641	230	Human	H1N1	1934	Influenza A virus (A/Puerto Rico/8-9VMC3/1934(H1N1))
	ADQ75456	230	Human	H1N1	1934	Influenza A virus (A/Puerto Rico/8-CIP045_RG83841/1934(H1N1))
	ADQ75458	230	Human	H1N1	1934	Influenza A virus (A/Puerto Rico/8-CIP045_RG89697/1934(H1N1))
	ADX99663	230	Human	H1N1	1934	Influenza A virus (A/Puerto Rico/8-CV1/1934(H1N1))
	AGO00438	230	Human	H1N1	1934	Influenza A virus (A/Puerto Rico/8-CV10/1934(H1N1))
	ADX99870	230	Human	H1N1	1934	Influenza A virus (A/Puerto Rico/8-CV10/1934(H1N1))
	ADX99674	230	Human	H1N1	1934	Influenza A virus (A/Puerto Rico/8-CV2/1934(H1N1))
	ADX99685	230	Human	H1N1	1934	Influenza A virus (A/Puerto Rico/8-CV5/1934(H1N1))
	ADX99696	230	Human	H1N1	1934	Influenza A virus (A/Puerto Rico/8-CV6/1934(H1N1))
	ADX99707	230	Human	H1N1	1934	Influenza A virus (A/Puerto Rico/8-CV7/1934(H1N1))
	ADX99848	230	Human	H1N1	1934	Influenza A virus (A/Puerto Rico/8-CV8/1934(H1N1))
	ADX99859	230	Human	H1N1	1934	Influenza A virus (A/Puerto Rico/8-CV9/1934(H1N1))
	ADX99881	230	Human	H1N1	1934	Influenza A virus (A/Puerto Rico/8-JV1/1934(H1N1))
	ADX99925	230	Human	H1N1	1934	Influenza A virus (A/Puerto Rico/8-JV18/1934(H1N1))
	ADX99892	230	Human	H1N1	1934	Influenza A virus (A/Puerto Rico/8-JV2/1934(H1N1))
	ADX99903	230	Human	H1N1	1934	Influenza A virus (A/Puerto Rico/8-JV3/1934(H1N1))
	ADX99914	230	Human	H1N1	1934	Influenza A virus (A/Puerto Rico/8-JV9/1934(H1N1))
	ADX99936	230	Human	H1N1	1934	Influenza A virus (A/Puerto Rico/8-KV1/1934(H1N1))
	ADX99947	230	Human	H1N1	1934	Influenza A virus (A/Puerto Rico/8-KV2/1934(H1N1))
	AGO00450	230	Human	H1N1	1934	Influenza A virus (A/Puerto Rico/8-KV20/1934(H1N1))
	ADX99958	230	Human	H1N1	1934	Influenza A virus (A/Puerto Rico/8-KV3/1934(H1N1))
	ADX99969	230	Human	H1N1	1934	Influenza A virus (A/Puerto Rico/8-KV4/1934(H1N1))
	ADX99980	230	Human	H1N1	1934	Influenza A virus (A/Puerto Rico/8-KV5/1934(H1N1))
	ADX99991	230	Human	H1N1	1934	Influenza A virus (A/Puerto Rico/8-KV6/1934(H1N1))
	ADY00003	230	Human	H1N1	1934	Influenza A virus (A/Puerto Rico/8-KV7/1934(H1N1))
	ADY00014	230	Human	H1N1	1934	Influenza A virus (A/Puerto Rico/8-KV8/1934(H1N1))
	AGO00354	230	Human	H1N1	1934	Influenza A virus (A/Puerto Rico/8-LVD1/1934(H1N1))
	AGQ47935	230	Human	H1N1	1934	Influenza A virus (A/Puerto Rico/8-LVD2/1934(H1N1))
	AGO00366	230	Human	H1N1	1934	Influenza A virus (A/Puerto Rico/8-LVD3/1934(H1N1))
	AGQ47947	230	Human	H1N1	1934	Influenza A virus (A/Puerto Rico/8-LVD4/1934(H1N1))
	ADX99489	230	Human	H1N1	1934	Influenza A virus (A/Puerto Rico/8-MC/1934(H1N1))
	AGJ72948	230	Human	H1N1	1934	Influenza A virus (A/Puerto Rico/8-RG001A/1934(H1N1))
	AGJ72924	230	Human	H1N1	1934	Influenza A virus (A/Puerto Rico/8-RG001C/1934(H1N1))
	AGQ47959	230	Human	H1N1	1934	Influenza A virus (A/Puerto Rico/8-SV1/1934(H1N1))
	ACO94831	230	Human	H1N1	1934	Influenza A virus (A/Puerto Rico/8-SV1/1934(H1N1))
	AGQ48019	230	Human	H1N1	1934	Influenza A virus (A/Puerto Rico/8-SV10/1934(H1N1))
	AGQ48031	230	Human	H1N1	1934	Influenza A virus (A/Puerto Rico/8-SV11/1934(H1N1))
	AEX92924	230	Human	H1N1	1934	Influenza A virus (A/Puerto Rico/8-SV11/1934(H1N1))
	AGO00426	230	Human	H1N1	1934	Influenza A virus (A/Puerto Rico/8-SV120/1934(H1N1))
	AGQ48043	230	Human	H1N1	1934	Influenza A virus (A/Puerto Rico/8-SV13/1934(H1N1))
	AEX96927	230	Human	H1N1	1934	Influenza A virus (A/Puerto Rico/8-SV13/1934(H1N1))
	AGQ48055	230	Human	H1N1	1934	Influenza A virus (A/Puerto Rico/8-SV14/1934(H1N1))
	ACR15353	230	Human	H1N1	1934	Influenza A virus (A/Puerto Rico/8-SV14/1934(H1N1))
	AGO00378	230	Human	H1N1	1934	Influenza A virus (A/Puerto Rico/8-SV20/1934(H1N1))
	ACO94842	230	Human	H1N1	1934	Influenza A virus (A/Puerto Rico/8-SV3/1934(H1N1))
	AGO00390	230	Human	H1N1	1934	Influenza A virus (A/Puerto Rico/8-SV30/1934(H1N1))
	AGO00402	230	Human	H1N1	1934	Influenza A virus (A/Puerto Rico/8-SV40/1934(H1N1))
	AGQ47971	230	Human	H1N1	1934	Influenza A virus (A/Puerto Rico/8-SV5/1934(H1N1))
	AGO00414	230	Human	H1N1	1934	Influenza A virus (A/Puerto Rico/8-SV60/1934(H1N1))
	AGQ47983	230	Human	H1N1	1934	Influenza A virus (A/Puerto Rico/8-SV7/1934(H1N1))
	AEX92906	230	Human	H1N1	1934	Influenza A virus (A/Puerto Rico/8-SV7/1934(H1N1))
	AGQ47995	230	Human	H1N1	1934	Influenza A virus (A/Puerto Rico/8-SV8/1934(H1N1))
	AGQ48007	230	Human	H1N1	1934	Influenza A virus (A/Puerto Rico/8-SV9/1934(H1N1))
	ADY00025	230	Human	H1N1	1934	Influenza A virus (A/Puerto Rico/8-V24/1934(H1N1))
	AKU37743	230	Human	H1N1	1934	Influenza A virus (A/Puerto Rico/8HY/1934(H1N1))
Y	AGQ47745	230	Human	H1N1	1935	Influenza A virus (A/BH/JY2/1935(H1N1))
Y	AEM60009	230	Human	H1N1	1935	Influenza A virus (A/bh/1935(H1N1))
	ABN59417	230	Human	H1N1	1935	Influenza A virus (A/Alaska/1935(H1N1))
	ABD62786	230	Human	H1N1	1935	Influenza A virus (A/Melbourne/1935(H1N1))
	AGQ47852	230	Human	H1N1	1935	Influenza A virus (A/Melbourne/JY2/1935(H1N1))
	ABO38389	230	Human	H1N1	1935	Influenza A virus (A/Phila/1935(H1N1))
	ABW71486	230	Swine	H1N1	1935	Influenza A virus (A/swine/Ohio/23/1935(H1N1))
	ABO38356	230	Human	H1N1	1936	Influenza A virus (A/Henry/1936(H1N1))
Y	AAA21580	230	Human	H1N1	1940	Influenza A virus (A/WSN/1940(H1N1))
	ABI20831	237	Human	H1N1	1940	Influenza A virus (A/Hickox/1940(H1N1))
	AGO00282	237	Human	H1N1	1940	Influenza A virus (A/Hickox/JY2/1940(H1N1))
	ABF65771	226	Human	H1N1	1942	Influenza A virus (A/Bellamy/1942(H1N1))
	ABD62847	230	Human	H1N1	1942	Influenza A virus (A/Bellamy/1942(H1N1))
	AGO00270	230	Human	H1N1	1942	Influenza A virus (A/Bellamy/JY2/1942(H1N1))
	ABW38015	230	Swine	H1N1	1942	Influenza A virus (A/swine/Jamesburg/1942(H1N1))
	ABO38059	230	Human	H1N1	1943	Influenza A virus (A/AA/Marton/1943(H1N1))
	ABO38378	224	Human	H1N1	1943	Influenza A virus (A/Iowa/1943(H1N1))
	ABD79106	202	Human	H1N1	1943	Influenza A virus (A/Weiss/1943(H1N1))
	ABP49332	230	Human	H1N1	1945	Influenza A virus (A/AA/Huston/1945(H1N1))
	ABD79117	217	Human	H1N1	1946	Influenza A virus (A/Cameron/1946(H1N1))
	AGQ47781	237	Human	H1N1	1946	Influenza A virus (A/Cameron/JY2/1946(H1N1))
	ACV49561	230	Human	H1N1	1946	Influenza A virus (A/Melbourne/1/1946(H1N1))
	ACV89523	230	Human	H1N1	1946	Influenza A virus (A/Melbourne/1-MA/1946(H1N1))
	AGQ47769	237	Human	H1N1	1947	Influenza A virus (A/Fort Monmouth/1-JY2/1947(H1N1))
	AAA43522	202	Human	H1N1	1947	Influenza A virus (A/Fort Monmouth/1/1947(H1N1))
	AAA67341	202	Human	H1N1	1947	Influenza A virus (A/Fort Monmouth/1/1947(H1N1))
	ABD77812	237	Human	H1N1	1947	Influenza A virus (A/Fort Monmouth/1/1947(H1N1))
	ACV49572	202	Human	H1N1	1947	Influenza A virus (A/Fort Monmouth/1/1947(H1N1))
	AEA04359	202	Human	H1N1	1947	Influenza A virus (A/Fort Monmouth/1-MA/1947(H1N1))
	CAB50889	202	Human	H1N1	1947	Influenza A virus (A/Fort Monmouth/1/1947-mouse adapted(H1N1))
	ABN59406	237	Human	H1N1	1948	Influenza A virus (A/Albany/4835/1948(H1N1))
	ADT79102	230	Human	H1N1	1948	Influenza A virus (A/Hemsbury/1948(H1N1))
	ADT78924	230	Human	H1N1	1948	Influenza A virus (A/Netherlands/001S1/1948(H1N1))
	ADT78934	237	Human	H1N1	1949	Influenza A virus (A/Netherlands/002K1/1949(H1N1))
	ABN59439	237	Human	H1N1	1949	Influenza A virus (A/Roma/1949(H1N1))
	AGQ47793	237	Human	H1N1	1949	Influenza A virus (A/Roma/JY2/1949(H1N1))
	AAB93958	230	Avian	H10N7	1949	Influenza A virus (A/chicken/Germany/N'/1949(H10N7))
	AAA43121	230	Avian	H10N7	1949	Influenza A virus (A/chicken/Germany/N'/1949(H10N7))
	ABI84539	230	Avian	H10N7	1949	Influenza A virus (A/chicken/Germany/N/1949(H10N7))
	ACS88995	230	Avian	H10N7	1949	Influenza A virus (A/chicken/Germany/N/1949(H10N7))
	ABP49321	237	Human	H1N1	1950	Influenza A virus (A/Albany/4836/1950(H1N1))
	AAA43525	237	Human	H1N1	1950	Influenza A virus (A/Fort Warren/1/1950(H1N1))
	ABD61740	237	Human	H1N1	1950	Influenza A virus (A/Fort Warren/1/1950(H1N1))
	AGQ47757	237	Human	H1N1	1950	Influenza A virus (A/Fort Warren/50-JY2/1950(H1N1))
	ADT78870	237	Human	H1N1	1950	Influenza A virus (A/Netherlands/001G1/1950(H1N1))
	ABP49486	237	Human	H1N1	1951	Influenza A virus (A/Albany/12/1951(H1N1))
	ABR15813	237	Human	H1N1	1951	Influenza A virus (A/Albany/13/1951(H1N1))
	ABQ44476	237	Human	H1N1	1951	Influenza A virus (A/Albany/14/1951(H1N1))
	ABQ01316	237	Human	H1N1	1951	Influenza A virus (A/Albany/1618/1951(H1N1))
	AGQ47816	237	Human	H1N1	1951	Influenza A virus (A/FLW/1951(H1N1))
	ADT79113	237	Human	H1N1	1951	Influenza A virus (A/Liverpool/1951(H1N1))
	ADT78913	237	Human	H1N1	1953	Influenza A virus (A/Netherlands/001R1/1953(H1N1))
	ADT78945	237	Human	H1N1	1953	Influenza A virus (A/Netherlands/002W1/1953(H1N1))
	AGT18827	230	Avian	H10N7	1953	Influenza A virus (A/duck/Manitoba/1953(H10N7))
	CAA36392	230	Human	H1N1	1954	Influenza A virus (A/Leningrad/1954/1(H1N1))
	ABO52285	237	Human	H1N1	1954	Influenza A virus (A/Malaya/302/1954(H1N1))
	ABD60971	237	Human	H1N1	1954	Influenza A virus (A/Malaysia/1954(H1N1))
	AGO00294	237	Human	H1N1	1954	Influenza A virus (A/Malaysia/JY2/1954(H1N1))
	ADT78881	237	Human	H1N1	1954	Influenza A virus (A/Netherlands/001H1/1954(H1N1))
	ADT78863	237	Human	H1N1	1956	Influenza A virus (A/Netherlands/001B1/1956(H1N1))
	ADT78955	237	Human	H1N1	1956	Influenza A virus (A/Netherlands/002Z1/1956(H1N1))
	ABB90225	202	Avian	H4N6	1956	Influenza A virus (A/duck/Czechoslovakia/1956(H4N6))
	ACZ47297	202	Avian	H4N6	1956	Influenza A virus (A/duck/Czechoslovakia/1956(H4N6))
	AAA43510	227	Avian	H11N6	1956	Influenza A virus (A/duck/England/1/1956(H11N6))
	ABI84550	230	Avian	H11N6	1956	Influenza A virus (A/duck/England/1/1956(H11N6))
	ACZ47249	230	Avian	H11N6	1956	Influenza A virus (A/duck/England/1/1956(H11N6))
	AGB50954	230	Avian	H11N6	1956	Influenza A virus (A/duck/England/1/1956(H11N6))
	ABB20503	230	Equine	H7N7	1956	Influenza A virus (A/equine/Prague/1/1956(H7N7))
	AAC35566	230	Equine	H7N7	1956	Influenza A virus (A/equine/Prague/1/1956(H7N7))
	AAB51005	227	Equine	H7N7	1956	Influenza A virus (A/equine/Prague/1/1956(H7N7))
	AEM60142	230	Equine	H7N7	1956	Influenza A virus (A/equine/Prague/1/1956(H7N7))
	AGB51383	230	Equine	H7N7	1956	Influenza A virus (A/equine/Prague/1956(H7N7))
	ACZ47479	230	Equine	H7N7	1956	Influenza A virus (A/equine/Prague/E5203/1956(H7N7))
	ACV41553	202	Avian	H4N6	1956	Influenza A virus (A/duck/Czechoslovakia/1956(H4N6))
	AEA04435	230	Avian	H11N6	1956	Influenza A virus (A/duck/United Kingdom/1/1956(H11N6))
	AEA04403	230	Equine	H7N7	1956	Influenza A virus (A/equine/Prague/2/1956(H7N7))
	ABQ44465	237	Human	H2N2	1957	Influenza A virus (A/Albany/20/1957(H2N2))
	AEM53461	237	Human	mixed	1957	Influenza A virus (A/Albany/21/1957(mixed))
	ABP49464	237	Human	H2N2	1957	Influenza A virus (A/Albany/22/1957(H2N2))
	AAO46569	237	Human	H2N2	1957	Influenza A virus (A/Albany/7/57 (H2N2))
	ACD56296	237	Human	H2N2	1957	Influenza A virus (A/Ann Arbor/23/1957(H2N2))
	AFV53330	237	Human	H2N2	1957	Influenza A virus (A/Ann Arbor/23/1957(H2N2))
	AAO46573	237	Human	H2N2	1957	Influenza A virus (A/Chile/13/57(H2N2))
	AAO46571	237	Human	H2N2	1957	Influenza A virus (A/Davis/1/57(H2N2))
	AAA43506	233	Human	H1N1	1957	Influenza A virus (A/Denver/1957(H1N1))
	ABD15264	237	Human	H1N1	1957	Influenza A virus (A/Denver/1957(H1N1))
	AGO00306	237	Human	H1N1	1957	Influenza A virus (A/Denver/JY2/1957(H1N1))
	AAO46575	237	Human	H2N2	1957	Influenza A virus (A/El Salvador/2/1957(H2N2))
	ACD85236	237	Human	H2N2	1957	Influenza A virus (A/Guiyang/1/1957(H2N2))
	AFV53276	237	Human	H2N2	1957	Influenza A virus (A/ITS/1/1957(H2N2))
	ABF21202	237	Human	H2N2	1957	Influenza A virus (A/Japan/305/1957(H2N2))
	ACU79964	237	Human	H2N2	1957	Influenza A virus (A/Japan/305/1957(H2N2))
	ACV49605	237	Human	H2N2	1957	Influenza A virus (A/Japan/305/1957(H2N2))
	AFV53265	237	Human	H1N1	1957	Influenza A virus (A/Kw/1/1957(H1N1))
	AAA19201	237	Human	H2N2	1957	Influenza A virus (A/Leningrad/134/17/1957(H2N2))
	AAA19199	237	Human	H2N2	1957	Influenza A virus (A/Leningrad/134/1957(H2N2))
	AAA19203	237	Human	H2N2	1957	Influenza A virus (A/Leningrad/134/47/1957(H2N2))
	ABR10080	237	Human	H2N2	1957	Influenza A virus (A/Leningrad/134/47/ts+18/1957(H2N2))
	AIY59278	237	Human	H2N2	1957	Influenza A virus (A/Okuda/1957(H2N2))
	AFV53287	237	Human	H2N2	1957	Influenza A virus (A/Rockville Illinois/5-CA/1957(H2N2))
	AFV53221	237	Human	H2N2	1957	Influenza A virus (A/Rockville Illinois/5/1957(H2N2))
	ADT79124	237	Human	H2N2	1957	Influenza A virus (A/Rotterdam/1957(H2N2))
	AIY59290	237	Human	H2N2	1957	Influenza A virus (A/Shanghai/202/1957(H2N2))
	ACF54493	237	Human	H2N2	1957	Influenza A virus (A/Singapore/1-MA12/1957(H2N2))
	ACF54504	237	Human	H2N2	1957	Influenza A virus (A/Singapore/1-MA12A/1957(H2N2))
	ACF54515	237	Human	H2N2	1957	Influenza A virus (A/Singapore/1-MA12B/1957(H2N2))
	ACF54526	237	Human	H2N2	1957	Influenza A virus (A/Singapore/1-MA12D/1957(H2N2))
	AAO46567	203	Human	H2N2	1957	Influenza A virus (A/Singapore/1/1957(H2N2))
	ACF54482	237	Human	H2N2	1957	Influenza A virus (A/Singapore/1/1957(H2N2))
	AFV57991	203	Human	H2N2	1957	Influenza A virus (A/Singapore/1/1957(H2N2))
	AIY59350	237	Human	H2N2	1957	Influenza A virus (A/Zhang/4/1957(H2N2))
	ABV82578	230	Swine	H1N1	1957	Influenza A virus (A/swine/Wisconsin/1/1957(H1N1))
	ABI84964	237	Human	H2N2	1957	Influenza A virus (A/Japan/305/1957(H2N2))
	AEA04381	237	Human	H2N2	1957	Influenza A virus (A/Japan/305-MA12/1957(H2N2))
	AEA04370	237	Human	H2N2	1957	Influenza A virus (A/Singapore/1-MA12E/1957(H2N2))
	ADG59719	237	Human	H2N2	1957	Influenza A virus (A/El Salvador/2-Q226L/1957(H2N2))
	ADG59709	237	Human	H2N2	1957	Influenza A virus (A/El Salvador/2/1957(H2N2))
	AIP93120	237	Human	H2N2	1957	Influenza A virus (A/Netherlands/M1/1957(H2N2))
	ABO38312	237	Human	H2N2	1957	Influenza A virus (A/Albany/26/1957(H2N2))
	ACV49616	237	Human	H2N2	1957	Influenza A virus (A/Japan/305-MA19A/1957(H2N2))
	ACV49627	237	Human	H2N2	1957	Influenza A virus (A/Japan/305-MA19B/1957(H2N2))
	ACV49660	237	Human	H1N2	1957	Influenza A virus (A/NWS-F(NWS/1934-Rockefeller Institute/5/1957)(H1N2))
	ACI26279	237	Human	H2N2	1957	Influenza A virus (A/Singapore/1-MA12C/1957(H2N2))
	ABP49475	237	Human	H2N2	1958	Influenza A virus (A/Albany/1/1958(H2N2))
	ABO38103	237	Human	H2N2	1958	Influenza A virus (A/Albany/2/1958(H2N2))
	ABP49442	237	Human	H2N2	1958	Influenza A virus (A/Albany/24/1958(H2N2))
	ABO52307	237	Human	H2N2	1958	Influenza A virus (A/Albany/3/1958(H2N2))
	ABO38301	237	Human	H2N2	1958	Influenza A virus (A/Albany/4/1958(H2N2))
	AAO46579	237	Human	H2N2	1958	Influenza A virus (A/Albany/6/58(H2N2))
	AAO46577	237	Human	H2N2	1958	Influenza A virus (A/Malaya/16/58(H2N2))
	ADT78902	237	Human	H2N2	1958	Influenza A virus (A/Netherlands/001M/1958(H2N2))
	ABO52241	237	Human	H2N2	1958	Influenza A virus (A/Albany/5/1958(H2N2))
	AEN68981	237	Human	H2N2	1959	Influenza A virus (A/Krasnodar/101/1959(H2N2))
	ACD85214	237	Human	H2N2	1959	Influenza A virus (A/Krasnodar/101/1959(H2N2))
	ADT79134	237	Human	H2N2	1959	Influenza A virus (A/Nijmegen/1959(H2N2))
	AAO46583	237	Human	H2N2	1959	Influenza A virus (A/Sao Paolo/3/1959(H2N2))
	AAO46581	237	Human	H2N2	1959	Influenza A virus (A/Victoria/15681/59(H2N2))
	AAC40505	230	Avian	H5N1	1959	Influenza A virus (A/chicken/Scotland/1959(H5N1))
	ABI85111	230	Avian	H5N1	1959	Influenza A virus (A/chicken/Scotland/1959(H5N1))
	ACZ47333	230	Avian	H5N1	1959	Influenza A virus (A/chicken/Scotland/1959(H5N1))
	ACZ47399	230	Avian	H5N3	1959	Influenza A virus (A/tern/South Africa/1959(H5N3))
	ABO44095	237	Human	H2N2	1959	Influenza A virus (A/Albany/1/1959(H2N2))
	ABQ01360	237	Human	H2N2	1960	Influenza A virus (A/Albany/1/1960(H2N2))
	AAO46587	217	Human	H2N2	1960	Influenza A virus (A/Ann Arbor/6/1960(H2N2))
	AAA43500	213	Human	H2N2	1960	Influenza A virus (A/Ann Arbor/6/1960(H2N2))
	AAA43553	217	Human	H2N2	1960	Influenza A virus (A/Ann Arbor/6/1960(H2N2))
	AFV53319	217	Human	H2N2	1960	Influenza A virus (A/Ann Arbor/6/1960(H2N2))
	ADT78966	237	Human	H2N2	1960	Influenza A virus (A/Netherlands/056H1/1960(H2N2))
	AAO46585	230	Human	H2N2	1960	Influenza A virus (A/Philippines/2/60(H2N2))
	AAO46591	237	Human	H2N2	1961	Influenza A virus (A/England/1/1961(H2N2))
	AFV53254	237	Human	H2N2	1961	Influenza A virus (A/England/1/1961(H2N2))
	AAO46589	237	Human	H2N2	1961	Influenza A virus (A/Panama/1/61(H2N2))
	AAC35570	230	Swine	H1N1	1961	Influenza A virus (A/swine/Wisconsin/1/1961(H1N1))
	ACD85159	230	Swine	H1N1	1961	Influenza A virus (A/swine/Wisconsin/1/1961(H1N1))
	ACZ47401	230	Avian	H5N3	1961	Influenza A virus (A/tern/South Africa/1961(H5N3))
	AAA43572	227	Avian	H5N3	1961	Influenza A virus (A/tern/South Africa/1961(H5N3))
	ABI84975	230	Avian	H5N3	1961	Influenza A virus (A/tern/South Africa/1961(H5N3))
	AIY59266	237	Human	H2N2	1962	Influenza A virus (A/England/12/1962(H2N2))
	AAO46593	237	Human	H2N2	1962	Influenza A virus (A/Japan/170/62(H2N2))
	AAO46595	237	Human	H2N2	1962	Influenza A virus (A/Netherlands/60/62(H2N2))
	AAO46597	237	Human	H2N2	1962	Influenza A virus (A/Taiwan/1/1962(H2N2))
	AAO46599	237	Human	H2N2	1962	Influenza A virus (A/Yokosuka/3/62(H2N2))
	AAO46603	237	Human	H2N2	1963	Influenza A virus (A/Albany/1/63(H2N2))
	AAO46605	237	Human	H2N2	1963	Influenza A virus (A/Georgia/1/1963(H2N2))
	AIY59314	237	Human	H2N2	1963	Influenza A virus (A/Georgia/1/1963(H2N2))
	AIY59302	237	Human	H2N2	1963	Influenza A virus (A/Leningrad/29/1963(H2N2))
	ADT78892	237	Human	H2N2	1963	Influenza A virus (A/Netherlands/001K1/1963(H2N2))
	ACI26389	237	Human	H2N2	1963	Influenza A virus (A/Netherlands/56/1963(H2N2))
	AAO46601	237	Human	H2N2	1963	Influenza A virus (A/Netherlands/65/1963(H2N2))
	AFV53298	237	Human	H2N2	1963	Influenza A virus (A/Netherlands/65/1963(H2N2))
	ACD56307	237	Human	H2N2	1963	Influenza A virus (A/North Carolina/1/1963(H2N2))
	ACV49583	237	Human	H2N2	1963	Influenza A virus (A/North Carolina/1/1963(H2N2))
	AAA43512	227	Avian	H3N8	1963	Influenza A virus (A/duck/Ukraine/1/1963(H3N8))
	ACZ47281	230	Avian	H3N8	1963	Influenza A virus (A/duck/Ukraine/1/1963(H3N8))
	AGB50889	230	Avian	H3N8	1963	Influenza A virus (A/duck/Ukraine/1/1963(H3N8))
	ABY81497	230	Equine	H3N8	1963	Influenza A virus (A/equine/Miami/1/1963(H3N8))
	AHY20808	230	Equine	H3N8	1963	Influenza A virus (A/equine/Miami/1963(H3N8))
	ACD85269	230	Equine	H3N8	1963	Influenza A virus (A/equine/Sao Paulo/6/1963(H3N8))
	ACD85423	230	Equine	H3N8	1963	Influenza A virus (A/equine/Uruguay/1/1963(H3N8))
	AAA43138	230	Avian	H6N8	1963	Influenza A virus (A/turkey/Canada/1963(H6N8))
	ACZ47415	230	Avian	H6N8	1963	Influenza A virus (A/turkey/Canada/1963(H6N8))
	ADX06986	230	Avian	H6N8	1963	Influenza A virus (A/turkey/Canada/1963(H6N8))
	AAX78819	230	Avian	H6N2	1963	Influenza A virus (A/turkey/Canada/63(H6N2))
	ABI85089	230	Avian	H7N3	1963	Influenza A virus (A/turkey/England/1963(H7N3))
	AGB51404	230	Avian	H7N3	1963	Influenza A virus (A/turkey/England/1963(H7N3))
	ACZ47461	230	Avian	H7N3	1963	Influenza A virus (A/turkey/England/35013/1963(H7N3))
	ABB88373	230	Avian	H3N8	1963	Influenza A virus (A/duck/Ukraine/1/1963(H3N8))
	ACV49594	237	Human	H2N2	1963	Influenza A virus (A/North Carolina/1-MA12/1963(H2N2))
	AIY59338	237	Human	H2N2	1964	Influenza A virus (A/Beijing/12/1964(H2N2))
	ACD85192	237	Human	H2N2	1964	Influenza A virus (A/Berlin/3/1964(H2N2))
	ACD85225	237	Human	H2N2	1964	Influenza A virus (A/Cottbus/1/1964(H2N2))
	AAO46611	237	Human	H2N2	1964	Influenza A virus (A/England/12/64(H2N2))
	AAO46607	237	Human	H2N2	1964	Influenza A virus (A/Murakami/4/64(H2N2))
	AAO46609	237	Human	H2N2	1964	Influenza A virus (A/Taiwan/1964(H2N2))
	ABF21212	237	Human	H2N2	1964	Influenza A virus (A/Taiwan/1964(H2N2))
	AAC35580	230	Equine	H7N7	1964	Influenza A virus (A/equine/Detroit/3/1964(H7N7))
	AGT18816	230	Equine	H7N7	1964	Influenza A virus (A/equine/Detroit/3/1964(H7N7))
	AAO46617	237	Human	H2N2	1965	Influenza A virus (A/Albany/1/65(H2N2))
	AAO46619	237	Human	H2N2	1965	Influenza A virus (A/Kumamoto/1/1965(H2N2))
	ACD56329	237	Human	H2N2	1965	Influenza A virus (A/Moscow/1019/1965(H2N2))
	AAO46613	237	Human	H2N2	1965	Influenza A virus (A/NewJersey/3/65(H2N2))
	AAO46615	237	Human	H2N2	1965	Influenza A virus (A/Pittsburgh/2/65(H2N2))
	ACD85203	230	Human	H2N2	1965	Influenza A virus (A/Potsdam/2/1965(H2N2))
	ABB20494	230	Avian	H10N8	1965	Influenza A virus (A/quail/Italy/1117/1965(H10N8))
	ABI84511	230	Avian	H6N2	1965	Influenza A virus (A/turkey/Massachusetts/3740/1965(H6N2))
	AGB50910	230	Avian	H6N2	1965	Influenza A virus (A/turkey/Massachusetts/3740/1965(H6N2))
	AEA04424	230	Avian	H10N8	1965	Influenza A virus (A/quail/Italy/1117/1965(H10N8))
	AEA04317	230	Avian	H6N2	1965	Influenza A virus (A/turkey/Massachusetts/3740/1965(H6N2))
	AAO46625	237	Human	H2N2	1966	Influenza A virus (A/Berkeley/1/1966(H2N2))
	AAO46623	237	Human	H2N2	1966	Influenza A virus (A/California/1/1966(H2N2))
	AAO46627	237	Human	H2N2	1966	Influenza A virus (A/Canada/1/1966(H2N2))
	ACI25729	237	Human	H2N2	1966	Influenza A virus (A/Czech Republic/1/1966(H2N2))
	AAO46621	237	Human	H2N2	1966	Influenza A virus (A/Panama/1/66(H2N2))
	ACQ73417	230	Equine	H7N7	1966	Influenza A virus (A/equine/Lexington/1/1966(H7N7))
	ABV82600	219	Swine	H1N1	1966	Influenza A virus (A/swine/Wisconsin/2/1966(H1N1))
	AAD52961	229	Avian	H9N2	1966	Influenza A virus (A/turkey/California/189/66(H9N2))
	ABI85141	230	Avian	H5N9	1966	Influenza A virus (A/turkey/Ontario/7732/1966(H5N9))
	AAC40653	230	Avian	H5N9	1966	Influenza A virus (A/turkey/Ontario/7732/1966(H5N9))
	ACZ47193	230	Avian	H5N9	1966	Influenza A virus (A/turkey/Ontario/7732/1966(H5N9))
	AAY52686	230	Avian	H9N2	1966	Influenza A virus (A/turkey/Wisconsin/1/1966(H9N2))
	ABI84528	230	Avian	H9N2	1966	Influenza A virus (A/turkey/Wisconsin/1/1966(H9N2))
	AGB50943	230	Avian	H9N2	1966	Influenza A virus (A/turkey/Wisconsin/1/1966(H9N2))
	ABW97486	230	Avian	H9N2	1966	Influenza A virus (A/turkey/Wisconsin/1966(H9N2))
	AEA04392	230	Avian	mixed	1966	Influenza A virus (A/turkey/Ontario/6213/1966(mixed))
	AEA04413	230	Avian	H9N2	1966	Influenza A virus (A/turkey/Wisconsin/1/1966(H9N2))
	ABO38728	220	Human	H2N2	1967	Influenza A virus (A/Albany/3/1967(H2N2))
	ABQ44443	220	Human	H2N2	1967	Influenza A virus (A/Albany/4/1967(H2N2))
	AEM53473	220	Human	mixed	1967	Influenza A virus (A/Albany/5/1967(mixed))
	ABO38706	220	Human	H2N2	1967	Influenza A virus (A/Albany/6/1967(H2N2))
	ABO38717	220	Human	H2N2	1967	Influenza A virus (A/Albany/7/1967(H2N2))
	ABO44106	220	Human	H2N2	1967	Influenza A virus (A/Albany/8/1967(H2N2))
	ABO44062	220	Human	H2N2	1967	Influenza A virus (A/Albany/9/1967(H2N2))
	AAO46637	220	Human	H2N2	1967	Influenza A virus (A/Ann Arbor/7/1967(H2N2))
	AFV53232	220	Human	H2N2	1967	Influenza A virus (A/Ann Arbor/7/1967(H2N2))
	AAO46639	237	Human	H2N2	1967	Influenza A virus (A/Cordoba/522/67(H2N2))
	AFV53341	220	Human	H2N2	1967	Influenza A virus (A/Cornell/1001/1967(H2N2))
	AAO46643	237	Human	H2N2	1967	Influenza A virus (A/England/10/67(H2N2))
	ACF54394	237	Human	H2N2	1967	Influenza A virus (A/Georgia/1/1967(H2N2))
	AAO46641	237	Human	H2N2	1967	Influenza A virus (A/Georgia/1/1967(H2N2))
	ACD85258	237	Human	H2N2	1967	Influenza A virus (A/Johannesburg/617/1967(H2N2))
	AAO46635	237	Human	H2N2	1967	Influenza A virus (A/Montevideo/2208/1967(H2N2))
	AFV53210	237	Human	H2N2	1967	Influenza A virus (A/Montevideo/2208/1967(H2N2))
	AAO46629	220	Human	H2N2	1967	Influenza A virus (A/Panama/1/67(H2N2))
	AAO46633	237	Human	H2N2	1967	Influenza A virus (A/Poland/5/67(H2N2))
	AAO46645	237	Human	H2N2	1967	Influenza A virus (A/Taiwan/1/1967(H2N2))
	ACD85247	237	Human	H2N2	1967	Influenza A virus (A/Tashkent/1046/1967(H2N2))
	AAO46631	220	Human	H2N2	1967	Influenza A virus (A/Tokyo/3/1967(H2N2))
	ABV82589	219	Swine	H1N1	1967	Influenza A virus (A/swine/Wisconsin/1/1967(H1N1))
	ACZ47495	230	Avian	H8N4	1967	Influenza A virus (A/turkey/Ontario/6118/1967(H8N4))
	AAA43086	237	Human	H3N2	1968	Influenza A virus (A/Aichi/2/1968(H3N2))
	AFM71862	237	Human	H3N2	1968	Influenza A virus (A/Aichi/2/1968(H3N2))
	BAA01428	237	Human	H3N2	1968	Influenza A virus (A/Aichi/2/68 (Ao))
	ABO52252	220	Human	H2N2	1968	Influenza A virus (A/Albany/1/1968(H2N2))
	ABP49519	237	Human	H3N2	1968	Influenza A virus (A/Albany/10/1968(H3N2))
	ABN51104	237	Human	H3N2	1968	Influenza A virus (A/Albany/11/1968(H3N2))
	ABO52362	237	Human	H3N2	1968	Influenza A virus (A/Albany/17/1968(H3N2))
	ABO44073	237	Human	H3N2	1968	Influenza A virus (A/Albany/18/1968(H3N2))
	ABN51126	237	Human	H3N2	1968	Influenza A virus (A/Albany/19/1968(H3N2))
	ABO38739	220	Human	H2N2	1968	Influenza A virus (A/Albany/2/1968(H2N2))
	ABR15802	237	Human	H3N2	1968	Influenza A virus (A/Albany/6/1968(H3N2))
	APC57894	237	Human	H3N2	1968	Influenza A virus (A/Alchi/2/1968(H3N2))
	ABC84394	237	Human	H3N2	1968	Influenza A virus (A/Beijing/1/1968(H3N2))
	AAA43502	218	Human	H2N2	1968	Influenza A virus (A/Berkeley/1/1968(H2N2))
	AAO46649	220	Human	H2N2	1968	Influenza A virus (A/Berkeley/1/1968(H2N2))
	ACF41696	220	Human	H2N2	1968	Influenza A virus (A/Berkeley/1/1968(H2N2))
	AFG71870	237	Human	H3N2	1968	Influenza A virus (A/Bilthoven/15793/1968(H3N2))
	AGB08360	237	Human	H3N2	1968	Influenza A virus (A/Bilthoven/16190/1968(H3N2))
	AFG71881	237	Human	H3N2	1968	Influenza A virus (A/Bilthoven/16398/1968(H3N2))
	AAO46737	237	Human	H3N2	1968	Influenza A virus (A/Canada/228/68(H3N2))
	AAO46739	237	Human	H3N2	1968	Influenza A virus (A/Georgia/122/68(H3N2))
	AAO46741	237	Human	H3N2	1968	Influenza A virus (A/Hawaii/2/68(H3N2))
	APO39315	237	Human	H3N2	1968	Influenza A virus (A/Hong Kong/01/1968(H3N2))
	ACI25751	237	Human	H3N2	1968	Influenza A virus (A/Hong Kong/1-1-MA-12A/1968(H3N2))
	ACI25762	237	Human	H3N2	1968	Influenza A virus (A/Hong Kong/1-1-MA-12B/1968(H3N2))
	ACI25773	237	Human	H3N2	1968	Influenza A virus (A/Hong Kong/1-1-MA-12C/1968(H3N2))
	ACI25784	237	Human	H3N2	1968	Influenza A virus (A/Hong Kong/1-1-MA-12E/1968(H3N2))
	ACF22175	237	Human	H3N2	1968	Influenza A virus (A/Hong Kong/1-1-MA-20A/1968(H3N2))
	ACF22193	237	Human	H3N2	1968	Influenza A virus (A/Hong Kong/1-1-MA-20B/1968(H3N2))
	ACI25795	237	Human	H3N2	1968	Influenza A virus (A/Hong Kong/1-1-MA-20D/1968(H3N2))
	ACF22204	237	Human	H3N2	1968	Influenza A virus (A/Hong Kong/1-1-MA-20E/1968(H3N2))
	ACF22314	237	Human	H3N2	1968	Influenza A virus (A/Hong Kong/1-1-MA21-1/1968(H3N2))
	ACF22325	237	Human	H3N2	1968	Influenza A virus (A/Hong Kong/1-1-MA21-2/1968(H3N2))
	ACF22336	237	Human	H3N2	1968	Influenza A virus (A/Hong Kong/1-1-MA21-3/1968(H3N2))
	ACF22215	237	Human	H3N2	1968	Influenza A virus (A/Hong Kong/1-1/1968(H3N2))
	ACI25806	237	Human	H3N2	1968	Influenza A virus (A/Hong Kong/1-10-MA21-2/1968(H3N2))
	ACF22292	237	Human	H3N2	1968	Influenza A virus (A/Hong Kong/1-10/1968(H3N2))
	ACF54427	237	Human	H3N2	1968	Influenza A virus (A/Hong Kong/1-11/1968(H3N2))
	ACF22303	236	Human	H3N2	1968	Influenza A virus (A/Hong Kong/1-12/1968(H3N2))
	ACF22347	237	Human	H3N2	1968	Influenza A virus (A/Hong Kong/1-2-MA21-1/1968(H3N2))
	ACF22358	237	Human	H3N2	1968	Influenza A virus (A/Hong Kong/1-2-MA21-2/1968(H3N2))
	ACF22226	237	Human	H3N2	1968	Influenza A virus (A/Hong Kong/1-2/1968(H3N2))
	ACF22369	237	Human	H3N2	1968	Influenza A virus (A/Hong Kong/1-4-MA21-2/1968(H3N2))
	ACF22380	237	Human	H3N2	1968	Influenza A virus (A/Hong Kong/1-4-MA21-3/1968(H3N2))
	ACF22237	237	Human	H3N2	1968	Influenza A virus (A/Hong Kong/1-4/1968(H3N2))
	ACF22391	237	Human	H3N2	1968	Influenza A virus (A/Hong Kong/1-5-MA21-2/1968(H3N2))
	ACF22248	237	Human	H3N2	1968	Influenza A virus (A/Hong Kong/1-5/1968(H3N2))
	ACF22259	237	Human	H3N2	1968	Influenza A virus (A/Hong Kong/1-6/1968(H3N2))
	ACF22270	237	Human	H3N2	1968	Influenza A virus (A/Hong Kong/1-7/1968(H3N2))
	ACF22402	237	Human	H3N2	1968	Influenza A virus (A/Hong Kong/1-8-MA21-2/1968(H3N2))
	ACF54416	237	Human	H3N2	1968	Influenza A virus (A/Hong Kong/1-8/1968(H3N2))
	ACF22281	237	Human	H3N2	1968	Influenza A virus (A/Hong Kong/1-9/1968(H3N2))
	AAK51750	237	Human	H3N2	1968	Influenza A virus (A/Hong Kong/1/1968(H3N2))
	ACU79876	237	Human	H3N2	1968	Influenza A virus (A/Hong Kong/1/1968(H3N2))
	AFG71892	237	Human	H3N2	1968	Influenza A virus (A/Hong Kong/1/1968(H3N2))
	AAO46715	237	Human	H3N2	1968	Influenza A virus (A/Hong Kong/16/1968(H3N2))
	AAO46717	237	Human	H3N2	1968	Influenza A virus (A/Hong Kong/19/1968(H3N2))
	AGQ47911	230	Human	H3N2	1968	Influenza A virus (A/Hong Kong/JY2/1968(H3N2))
	AAO46647	237	Human	H2N2	1968	Influenza A virus (A/Korea/426/1968(H2N2))
	ACD56318	237	Human	H2N2	1968	Influenza A virus (A/Korea/426/1968(H2N2))
	ACK99437	237	Human	H2N2	1968	Influenza A virus (A/Korea/426/1968(H2N2))
	AFV53243	237	Human	H2N2	1968	Influenza A virus (A/Korea/426/1968(H2N2))
	AAO46723	237	Human	H3N2	1968	Influenza A virus (A/Malaysia/1/68(H3N2))
	AAO46725	237	Human	H3N2	1968	Influenza A virus (A/Malaysia/221/68(H3N2))
	ABB54519	237	Human	H3N2	1968	Influenza A virus (A/Memphis/1/1968(H3N2))
	AGQ47923	237	Human	H3N2	1968	Influenza A virus (A/Northern Territories/60-JY2/1968(H3N2))
	ABF83452	237	Human	H3N2	1968	Influenza A virus (A/Northern Territory/60/1968(H3N2))
	AAO46729	237	Human	H3N2	1968	Influenza A virus (A/Panama/1/68(H3N2))
	AAO46731	237	Human	H3N2	1968	Influenza A virus (A/Philippines/104/68(H3N2))
	AAO46719	237	Human	H3N2	1968	Influenza A virus (A/Philippines/3/68(H3N2))
	AAO46727	237	Human	H3N2	1968	Influenza A virus (A/PuertoRico/1/68(H3N2))
	AAO46733	237	Human	H3N2	1968	Influenza A virus (A/Singapore/1/68(H3N2))
	AAO46721	237	Human	H3N2	1968	Influenza A virus (A/Tehran/101/68(H3N2))
	AAO46735	237	Human	H3N2	1968	Influenza A virus (A/USSR/039/68(H3N2))
	AIY59326	237	Human	H2N2	1968	Influenza A virus (A/Victoria/5/1968(H2N2))
	AGO00330	237	Human	H3N2	1968	Influenza A virus (A/Victoria/JY2/1968(H3N2))
	ABI84521	230	Avian	H8N4	1968	Influenza A virus (A/turkey/Ontario/6118/1968(H8N4))
	AGB50932	230	Avian	H8N4	1968	Influenza A virus (A/turkey/Ontario/6118/1968(H8N4))
	AAC40657	230	Avian	H5N9	1968	Influenza A virus (A/turkey/Wisconsin/1968(H5N9))
	AIU46719	213	Human	H2N2	1968	Influenza A virus (A/Netherlands/B2/1968(H2N2))
	AIP93108	220	Human	H2N2	1968	Influenza A virus (A/Netherlands/B1/1968(H2N2))
	AEA04348	230	Avian	H8N4	1968	Influenza A virus (A/turkey/Ontario/6118/1968(H8N4))
	ADV76658	230	Avian	H5N9	1968	Influenza A virus (A/turkey/Wisconsin/1/1968(H5N9))
	ACN32277	230	Human	H2N2	1968	Influenza A virus (A/(Puerto Rico/8/1934-Korea/426/1968)(H2N2))
	APO40574	237	Human	H3N2	1968	Influenza A virus (A/Hong Kong/01/1968(H3N2))
	ACF41740	237	Human	H3N2	1968	Influenza A virus (A/Hong Kong/1-1-MA-12/1968(H3N2))
	ACF54405	237	Human	H3N2	1968	Influenza A virus (A/Hong Kong/1-1-MA-12D/1968(H3N2))
	ACU79887	237	Human	H3N2	1968	Influenza A virus (A/Hong Kong/1-1-MA-20/1968(H3N2))
	ACV49506	237	Human	H3N2	1968	Influenza A virus (A/Hong Kong/1-1-MA-20C/1968(H3N2))
	ADM13511	237	Human	H3N2	1968	Influenza A virus (A/Hong Kong/1-10-MA21-1/1968(H3N2))
	ADW08467	237	Human	H3N2	1968	Influenza A virus (A/Hong Kong/1-10-MA21-1/1968(H3N2))
	ADM13513	237	Human	H3N2	1968	Influenza A virus (A/Hong Kong/1-10-MA21-2/1968(H3N2))
	ACU79920	237	Human	H3N2	1968	Influenza A virus (A/Hong Kong/1-10-MA21-3/1968(H3N2))
	ADM13515	237	Human	H3N2	1968	Influenza A virus (A/Hong Kong/1-10-MA21-3/1968(H3N2))
	ACF41784	237	Human	H3N2	1968	Influenza A virus (A/Hong Kong/1-11-MA21-1/1968(H3N2))
	ACF41795	237	Human	H3N2	1968	Influenza A virus (A/Hong Kong/1-11-MA21-2/1968(H3N2))
	ACF41806	237	Human	H3N2	1968	Influenza A virus (A/Hong Kong/1-11-MA21-3/1968(H3N2))
	ACF41817	237	Human	H3N2	1968	Influenza A virus (A/Hong Kong/1-12-MA21-1/1968(H3N2))
	ACF41828	237	Human	H3N2	1968	Influenza A virus (A/Hong Kong/1-12-MA21-2/1968(H3N2))
	ACF54471	237	Human	H3N2	1968	Influenza A virus (A/Hong Kong/1-12-MA21-3/1968(H3N2))
	ADM13509	237	Human	H3N2	1968	Influenza A virus (A/Hong Kong/1-2-MA21-2/1968(H3N2))
	ADM13507	237	Human	H3N2	1968	Influenza A virus (A/Hong Kong/1-2-MA21-3/1968(H3N2))
	ADV76647	237	Human	H3N2	1968	Influenza A virus (A/Hong Kong/1-2-MA21-3/1968(H3N2))
	ADM13505	237	Human	H3N2	1968	Influenza A virus (A/Hong Kong/1-4-MA21-1/1968(H3N2))
	ADW09086	237	Human	H3N2	1968	Influenza A virus (A/Hong Kong/1-4-MA21-1/1968(H3N2))
	ACV49517	237	Human	H3N2	1968	Influenza A virus (A/Hong Kong/1-5-MA21-1/1968(H3N2))
	ADM13503	237	Human	H3N2	1968	Influenza A virus (A/Hong Kong/1-5-MA21-1/1968(H3N2))
	ACU79898	237	Human	H3N2	1968	Influenza A virus (A/Hong Kong/1-5-MA21-3/1968(H3N2))
	ADM13501	237	Human	H3N2	1968	Influenza A virus (A/Hong Kong/1-5-MA21-3/1968(H3N2))
	ACU79909	237	Human	H3N2	1968	Influenza A virus (A/Hong Kong/1-6-MA21-1/1968(H3N2))
	ADM13499	237	Human	H3N2	1968	Influenza A virus (A/Hong Kong/1-6-MA21-1/1968(H3N2))
	ACF54438	237	Human	H3N2	1968	Influenza A virus (A/Hong Kong/1-6-MA21-2/1968(H3N2))
	ADM13497	237	Human	H3N2	1968	Influenza A virus (A/Hong Kong/1-6-MA21-2/1968(H3N2))
	ACV49528	237	Human	H3N2	1968	Influenza A virus (A/Hong Kong/1-6-MA21-3/1968(H3N2))
	ACF54449	237	Human	H3N2	1968	Influenza A virus (A/Hong Kong/1-8-MA21-1/1968(H3N2))
	ACF54460	237	Human	H3N2	1968	Influenza A virus (A/Hong Kong/1-8-MA21-3/1968(H3N2))
	ACF41751	237	Human	H3N2	1968	Influenza A virus (A/Hong Kong/1-9-MA21-1/1968(H3N2))
	ACF41762	237	Human	H3N2	1968	Influenza A virus (A/Hong Kong/1-9-MA21-2/1968(H3N2))
	ACF41773	237	Human	H3N2	1968	Influenza A virus (A/Hong Kong/1-9-MA21-3/1968(H3N2))
	AFU76726	237	Human	H3N2	1968	Influenza A virus (A/Hong Kong/1-UO_RG124/1968(H3N2))
	AFU76728	237	Human	H3N2	1968	Influenza A virus (A/Hong Kong/1-UO_RG1245/1968(H3N2))
	AFU76731	237	Human	H3N2	1968	Influenza A virus (A/Hong Kong/1-UO_RG125/1968(H3N2))
	ABZ79892	237	Human	H3N2	1968	Influenza A virus (A/Hong Kong/1/1968(H3N2))
	ABZ79893	237	Human	H3N2	1968	Influenza A virus (A/Hong Kong/1/1968(H3N2))
	ABZ79894	237	Human	H3N2	1968	Influenza A virus (A/Hong Kong/1/1968(H3N2))
	AAK51758	237	Human	H3N2	1968	Influenza A virus (A/Hong Kong/1/1968(H3N2))
	AAK51760	237	Human	H3N2	1968	Influenza A virus (A/Hong Kong/1/1968(H3N2))
	AAK51762	237	Human	H3N2	1968	Influenza A virus (A/Hong Kong/1/1968(H3N2))
	AAK51764	237	Human	H3N2	1968	Influenza A virus (A/Hong Kong/1/1968(H3N2))
	AAK51766	237	Human	H3N2	1968	Influenza A virus (A/Hong Kong/1/1968(H3N2))
	AAK51752	237	Human	H3N2	1968	Influenza A virus (A/Hong Kong/1/1968(H3N2))
	AAK51754	237	Human	H3N2	1968	Influenza A virus (A/Hong Kong/1/1968(H3N2))
	AAK51756	237	Human	H3N2	1968	Influenza A virus (A/Hong Kong/1/1968(H3N2))
	ADM13517	237	Human	H3N2	1968	Influenza A virus (A/Hong Kong/MA/1968(H3N2))
	AET09983	237	Human	H3N2	1968	Influenza A virus (A/Hong Kong/MA103/1968(H3N2))
	CAA47139	230	Avian	H5N9	1968	Influenza A virus (A/turkey/Wisconsin/1968(H5N9))
	CAA47361	230	Avian	H5N9	1968	Influenza A virus (A/turkey/Wisconsin/1968(H5N9))
	AAO46743	237	Human	H3N2	1969	Influenza A virus (A/Alaska/1/69(H3N2))
	ABN51115	237	Human	H3N2	1969	Influenza A virus (A/Albany/1/1969(H3N2))
	ABN51137	237	Human	H3N2	1969	Influenza A virus (A/Albany/3/1969(H3N2))
	ABP49508	237	Human	H3N2	1969	Influenza A virus (A/Albany/4/1969(H3N2))
	AFG98824	237	Human	H3N2	1969	Influenza A virus (A/Bilthoven/17938/1969(H3N2))
	AFG71903	237	Human	H3N2	1969	Influenza A virus (A/Bilthoven/808/1969(H3N2))
	AFG98813	237	Human	H3N2	1969	Influenza A virus (A/Bilthoven/908/1969(H3N2))
	AAO46745	220	Human	H3N2	1969	Influenza A virus (A/England/878/1969(H3N2))
	ABB80039	220	Human	H3N2	1969	Influenza A virus (A/Hong Kong/3/1969(H3N2))
	AAO46747	237	Human	H3N2	1969	Influenza A virus (A/Rio/6/69(H3N2))
	AAO46749	237	Human	H3N2	1969	Influenza A virus (A/Taiwan/1/69(H3N2))
	AAO46751	237	Human	H3N2	1969	Influenza A virus (A/USSR/0270/69(H3N2))
	ACF24880	230	Avian	H6N1	1969	Influenza A virus (A/duck/PA/486/1969(H6N1))
	AAY96530	230	Avian	H6	1969	Influenza A virus (A/duck/PA/69(H6))
	ACD85390	230	Equine	H3N8	1969	Influenza A virus (A/equine/Sao Paulo/1/1969(H3N8))
	ACZ47271	230	Avian	H3N2	1969	Influenza A virus (A/turkey/England/1969(H3N2))
	ABS49904	220	Human	H3N2	1970	Influenza A virus (A/Albany/1/1970(H3N2))
	ABO52329	220	Human	H3N2	1970	Influenza A virus (A/Albany/2/1970(H3N2))
	ABS49915	220	Human	H3N2	1970	Influenza A virus (A/Albany/3/1970(H3N2))
	ABO52373	237	Human	H3N2	1970	Influenza A virus (A/Albany/6/1970(H3N2))
	ADT79044	220	Human	H3N2	1970	Influenza A virus (A/Bilthoven/2668/1970(H3N2))
	AFG71925	220	Human	H3N2	1970	Influenza A virus (A/Bilthoven/2668/1970(H3N2))
	AFG71914	220	Human	H3N2	1970	Influenza A virus (A/Bilthoven/93/1970(H3N2))
	AAO46753	220	Human	H3N2	1970	Influenza A virus (A/Canada/2/70(H3N2))
	AAO46755	237	Human	H3N2	1970	Influenza A virus (A/Queensland/7/70(H3N2))
	AAO46757	230	Human	H3N2	1970	Influenza A virus (A/Taiwan/2/70(H3N2))
	AAO46761	220	Human	H3N2	1970	Influenza A virus (A/Trinidad/697/70(H3N2))
	ABR28729	219	Swine	H1N1	1970	Influenza A virus (A/swine/Wisconsin/2/1970(H1N1))
	ADT79004	230	Human	H3N2	1971	Influenza A virus (A/Bilthoven/21438/1971(H3N2))
	AFG98835	230	Human	H3N2	1971	Influenza A virus (A/Bilthoven/21438/1971(H3N2))
	AFG98846	230	Human	H3N2	1971	Influenza A virus (A/Bilthoven/21801/1971(H3N2))
	ADT79073	237	Human	H3N2	1971	Influenza A virus (A/Bilthoven/6449/1971(H3N2))
	AFG71936	237	Human	H3N2	1971	Influenza A virus (A/Bilthoven/6449/1971(H3N2))
	AAO46763	237	Human	H3N2	1971	Influenza A virus (A/Caracas/1/71(H3N2))
	AAO46765	237	Human	H3N2	1971	Influenza A virus (A/Chiba/5/71(H3N2))
	AFG71947	237	Human	H3N2	1971	Influenza A virus (A/Hong Kong/107/1971(H3N2))
	ABB82232	237	Human	H3N2	1971	Influenza A virus (A/Hong Kong/46/1971(H3N2))
	AAO46767	237	Human	H3N2	1971	Influenza A virus (A/Hungary/2/1971(H3N2))
	AAZ80012	237	Human	H3N2	1971	Influenza A virus (A/Memphis/1/1971(H3N2))
	ABB52381	228	Human	H3N2	1971	Influenza A virus (A/Memphis/2/1971(H3N2))
	ABP49189	230	Human	H3N2	1971	Influenza A virus (A/Memphis/3/1971(H3N2))
	AAO46759	237	Human	H3N2	1971	Influenza A virus (A/Taiwan/3/71(H3N2))
	ACI25740	217	Equine	H3N8	1971	Influenza A virus (A/equine/Sachiyama/1/1971(H3N8))
	AEM60152	217	Equine	H3N8	1971	Influenza A virus (A/equine/Tokyo/2/1971(H3N8))
	ABR28707	219	Swine	H1N1	1971	Influenza A virus (A/swine/Wisconsin/1/1971(H1N1))
	AAA43551	124	Avian	H7N3	1971	Influenza A virus (A/turkey/Oregon/1971(H7N3))
	AAB93939	230	Avian	H7N3	1971	Influenza A virus (A/turkey/Oregon/1971(H7N3))
	ABH04390	124	Avian	H7N3	1971	Influenza A virus (A/turkey/Oregon/1971(H7N3))
	AEA04339	230	Avian	mixed	1971	Influenza A virus (A/turkey/Oregon/1/1971(mixed))
	ADT79014	237	Human	H3N2	1972	Influenza A virus (A/Bilthoven/21793/1972(H3N2))
	AFG71969	237	Human	H3N2	1972	Influenza A virus (A/Bilthoven/21793/1972(H3N2))
	AFG98857	237	Human	H3N2	1972	Influenza A virus (A/Bilthoven/23290/1972(H3N2))
	ADT79024	237	Human	H3N2	1972	Influenza A virus (A/Bilthoven/23337/1972(H3N2))
	AFG71980	237	Human	H3N2	1972	Influenza A virus (A/Bilthoven/23337/1972(H3N2))
	AFG71958	230	Human	H3N2	1972	Influenza A virus (A/Bilthoven/6022/1972(H3N2))
	ABE12628	237	Human	H3N2	1972	Influenza A virus (A/England/1972(H3N2))
	AAO46769	237	Human	H3N2	1972	Influenza A virus (A/England/42/1972(H3N2))
	AFG98868	237	Human	H3N2	1972	Influenza A virus (A/England/42/1972(H3N2))
	AFM71917	237	Human	H3N2	1972	Influenza A virus (A/England/42/1972(H3N2))
	ABC67570	237	Human	H3N2	1972	Influenza A virus (A/Guandong/243/1972(H3N2))
	ABB80028	237	Human	H3N2	1972	Influenza A virus (A/Hong Kong/50/1972(H3N2))
	ABB04376	237	Human	H3N2	1972	Influenza A virus (A/Hong Kong/6/1972(H3N2))
	ABD17328	220	Human	H3N2	1972	Influenza A virus (A/Memphis/101/1972(H3N2))
	AAZ43388	220	Human	H3N2	1972	Influenza A virus (A/Memphis/102/1972(H3N2))
	ABC84547	237	Human	H3N2	1972	Influenza A virus (A/Memphis/103/1972(H3N2))
	ABC97379	237	Human	H3N2	1972	Influenza A virus (A/Memphis/105/1972(H3N2))
	ABA12778	237	Human	H3N2	1972	Influenza A virus (A/Memphis/109/1972(H3N2))
	AAO46771	230	Human	H3N2	1972	Influenza A virus (A/PuertoRico/3/72(H3N2))
	AAO46773	237	Human	H3N2	1972	Influenza A virus (A/Taiwan/1/72(H3N2))
	AAO46775	237	Human	H3N2	1972	Influenza A virus (A/Tokyo/31/72(H3N2))
	ABF21224	237	Human	H3N2	1972	Influenza A virus (A/Udorn/307/1972(H3N2))
	CAD22816	237	Human	H3N2	1972	Influenza A virus (A/Udorn/307/1972(H3N2))
	CAA24288	237	Human	H3N2	1972	Influenza A virus (A/Udorn/8/1972(H3N2))
	AAO46777	237	Human	H3N2	1972	Influenza A virus (A/Victoria/4/72(H3N2))
	ABI84582	230	Avian	H3N8	1972	Influenza A virus (A/duck/Chabarovsk/1610/1972 (H3N8))
	AGB51372	230	Avian	H3N8	1972	Influenza A virus (A/duck/Chabarovsk/1610/1972 (H3N8))
	ABD36820	230	Avian	H6N1	1972	Influenza A virus (A/duck/Taiwan/0526/72(H6N1))
	ACF22131	217	Equine	H3N8	1972	Influenza A virus (A/equine/Algiers/1/1972(H3N8))
	AAA43491	230	Avian	H6N5	1972	Influenza A virus (A/shearwater/Australia/1/1972(H6N5))
	ADT64825	230	Avian	H6N5	1972	Influenza A virus (A/shearwater/Australia/1/1972(H6N5))
	AAA43132	230	Avian	H3N3	1972	Influenza A virus (A/tern/Turkmenia/18/1972(H3N3))
	ACF25672	230	Avian	H5N2	1972	Influenza A virus (A/turkey/CO/118899/1972(H5N2))
	ABD79037	237	Human	H3N2	1972	Influenza A virus (A/udorn/1972(H3N2))
	AEA04328	230	Avian	H10N8	1972	Influenza A virus (A/shearwater/Australia/2/1972(H10N8))
	AFG98890	237	Human	H3N2	1973	Influenza A virus (A/Bilthoven/3517/1973(H3N2))
	AFG98879	237	Human	H3N2	1973	Influenza A virus (A/Bilthoven/552/1973(H3N2))
	AFG71990	237	Human	H3N2	1973	Influenza A virus (A/Bilthoven/748/1973(H3N2))
	ABB04343	237	Human	H3N2	1973	Influenza A virus (A/Hong Kong/11/1973(H3N2))
	ABD60795	237	Human	H3N2	1973	Influenza A virus (A/Hong Kong/33/1973(H3N2))
	ABC02337	237	Human	H3N2	1973	Influenza A virus (A/Memphis/3/1973(H3N2))
	ABE12562	237	Human	H3N2	1973	Influenza A virus (A/Port Chalmers/1/1973(H3N2))
	AFG98901	237	Human	H3N2	1973	Influenza A virus (A/Port Chalmers/1/1973(H3N2))
	AFM71950	237	Human	H3N2	1973	Influenza A virus (A/Port Chalmers/1/1973(H3N2))
	AGQ47899	237	Human	H3N2	1973	Influenza A virus (A/Port Chalmers/JY2/1973(H3N2))
	ABI84592	230	Avian	H2N3	1973	Influenza A virus (A/duck/Germany/1215/1973(H2N3))
	AAB50999	227	Equine	H7N7	1973	Influenza A virus (A/equine/London/1416/1973(H7N7))
	AAC35572	230	Equine	H7N7	1973	Influenza A virus (A/equine/London/1417/1973(H7N7))
	AAC35584	230	Equine	H7N7	1973	Influenza A virus (A/equine/New York/49/1973(H7N7))
	ABB20519	230	Avian	H6N5	1973	Influenza A virus (A/shearwater/Australia/1/1973(H6N5))
	AGB50921	230	Avian	H6N5	1973	Influenza A virus (A/shearwater/Australia/1/1973(H6N5))
	ACF40963	226	Avian	H5N2	1973	Influenza A virus (A/turkey/England/N28/1973(H5N2))
	ACH85536	226	Avian	H5N2	1973	Influenza A virus (A/turkey/England/N28/1973(H5N2))
	ACZ47339	230	Avian	H5N2	1973	Influenza A virus (A/turkey/England/N28/1973(H5N2))
	ABO52340	237	Human	H3N2	1974	Influenza A virus (A/Albany/20/1974(H3N2))
	AFG72001	237	Human	H3N2	1974	Influenza A virus (A/Bilthoven/5146/1974(H3N2))
	AFG98912	230	Human	H3N2	1974	Influenza A virus (A/Bilthoven/5930/1974(H3N2))
	AFG98923	230	Human	H3N2	1974	Influenza A virus (A/Bilthoven/5931/1974(H3N2))
	ADT79083	230	Human	H3N2	1974	Influenza A virus (A/Bilthoven/7398/1974(H3N2))
	AFG98934	230	Human	H3N2	1974	Influenza A virus (A/Bilthoven/7398/1974(H3N2))
	AFG98945	230	Human	H3N2	1974	Influenza A virus (A/Bilthoven/9459/1974(H3N2))
	ABB04299	237	Human	H3N2	1974	Influenza A virus (A/Hong Kong/14/1974(H3N2))
	ABC40624	237	Human	H3N2	1974	Influenza A virus (A/Hong Kong/49/1974(H3N2))
	ABB96357	237	Human	H3N2	1974	Influenza A virus (A/Memphis/101/1974(H3N2))
	ABC02326	237	Human	H3N2	1974	Influenza A virus (A/Memphis/102/1974(H3N2))
	ABC02260	237	Human	H3N2	1974	Influenza A virus (A/Memphis/103/1974(H3N2))
	AHN04577	230	Avian	H4N6	1974	Influenza A virus (A/blue-winged teal/Wisconsin/19/1974(H4N6))
	AHN04444	230	Avian	mixed	1974	Influenza A virus (A/blue-winged teal/Wisconsin/2/1974(mixed))
	ABI84561	230	Avian	H11N9	1974	Influenza A virus (A/duck/Memphis/546/1974(H11N9))
	ACS68366	230	Avian	H11N9	1974	Influenza A virus (A/duck/Memphis/546/1974(H11N9))
	AGB50965	230	Avian	H11N9	1974	Influenza A virus (A/duck/Memphis/546/1974(H11N9))
	AHN03464	230	Avian	H4N6	1974	Influenza A virus (A/duck/Minnesota/104/1974(H4N6))
	AHN03476	230	Avian	H4N6	1974	Influenza A virus (A/duck/Minnesota/110/1974(H4N6))
	AHN03564	230	Avian	mixed	1974	Influenza A virus (A/duck/Minnesota/38/1974(mixed))
	AHN03922	230	Avian	H3N8	1974	Influenza A virus (A/duck/Minnesota/53/1974(H3N8))
	AHN03934	230	Avian	H3N8	1974	Influenza A virus (A/duck/Minnesota/54/1974(H3N8))
	AHN03946	230	Avian	H3N8	1974	Influenza A virus (A/duck/Minnesota/56/1974(H3N8))
	AHN03970	230	Avian	H11N9	1974	Influenza A virus (A/duck/Minnesota/83/1974(H11N9))
	AFW16066	230	Equine	H7N7	1974	Influenza A virus (A/equine/Kirgiziya/26/1974(H7N7))
	AHN04899	230	Avian	H6N2	1974	Influenza A virus (A/green-winged teal/Wisconsin/16/1974(H6N2))
	AHN04887	230	Avian	H6N8	1974	Influenza A virus (A/green-winged teal/Wisconsin/20/1974(H6N8))
	AHN04431	230	Avian	H3N2	1974	Influenza A virus (A/green-winged teal/Wisconsin/7/1974(H3N2))
	AHN04779	230	Avian	H6N8	1974	Influenza A virus (A/mallard/Wisconsin/13/1974(H6N8))
	AHN04767	230	Avian	H4N6	1974	Influenza A virus (A/mallard/Wisconsin/14/1974(H4N6))
	AHN04743	230	Avian	H6N2	1974	Influenza A virus (A/mallard/Wisconsin/15/1974(H6N2))
	AHN04565	230	Avian	H6N2	1974	Influenza A virus (A/mallard/Wisconsin/18/1974(H6N2))
	AHN04457	230	Avian	H3N5	1974	Influenza A virus (A/mallard/Wisconsin/22/1974(H3N5))
	AHN04911	230	Avian	H6N2	1974	Influenza A virus (A/mallard/Wisconsin/23/1974(H6N2))
	AHN04923	230	Avian	H9N1	1974	Influenza A virus (A/mallard/Wisconsin/24/1974(H9N1))
	ABO52318	237	Human	H3N2	1975	Influenza A virus (A/Albany/42/1975(H3N2))
	ABB46397	237	Human	H3N2	1975	Influenza A virus (A/Beijing/39/1975(H3N2))
	AFG98967	237	Human	H3N2	1975	Influenza A virus (A/Bilthoven/1843/1975(H3N2))
	AFG98978	237	Human	H3N2	1975	Influenza A virus (A/Bilthoven/2600/1975(H3N2))
	AFG98989	237	Human	H3N2	1975	Influenza A virus (A/Bilthoven/2813/1975(H3N2))
	AFG98956	237	Human	H3N2	1975	Influenza A virus (A/Bilthoven/334/1975(H3N2))
	AFG72012	237	Human	H3N2	1975	Influenza A virus (A/Bilthoven/4273/1975(H3N2))
	AHN02474	230	Avian	H6N1	1975	Influenza A virus (A/Canada goose/Alabama/726/1975(H6N1))
	ACZ47201	230	Avian	H5N2	1975	Influenza A virus (A/Canada goose/Wisconsin/902/1975(H5N2))
	ABB04933	237	Human	H3N2	1975	Influenza A virus (A/Hong Kong/43/1975(H3N2))
	AFG99000	237	Human	H3N2	1975	Influenza A virus (A/Victoria/3/1975(H3N2))
	AFM71972	237	Human	H3N2	1975	Influenza A virus (A/Victoria/3/1975(H3N2))
	AHN02450	230	Avian	H6N2	1975	Influenza A virus (A/black duck/Alabama/748/1975(H6N2))
	ACK43332	230	Avian	H5N2	1975	Influenza A virus (A/blue goose/WI/711/1975(H5N2))
	AHN02355	230	Avian	H4N6	1975	Influenza A virus (A/blue-winged teal/Wisconsin/278/1975(H4N6))
	AHN02331	230	Avian	H3N8	1975	Influenza A virus (A/blue-winged teal/Wisconsin/279/1975(H3N8))
	ACZ47171	230	Avian	H4N8	1975	Influenza A virus (A/chicken/Alabama/1975(H4N8))
	ABB88261	230	Avian	H3N2	1975	Influenza A virus (A/duck/Hong Kong/7/1975(H3N2))
	AHN03578	230	Avian	H6N9	1975	Influenza A virus (A/duck/Minnesota/1/1975(H6N9))
	AHN04018	230	Avian	H3N8	1975	Influenza A virus (A/duck/Minnesota/12/1975(H3N8))
	AHN03742	230	Avian	H6N1	1975	Influenza A virus (A/duck/Minnesota/2/1975(H6N1))
	AHN03488	230	Avian	mixed	1975	Influenza A virus (A/duck/Minnesota/23/1975(mixed))
	AHN03502	230	Avian	H4N6	1975	Influenza A virus (A/duck/Minnesota/24/1975(H4N6))
	AHN03514	230	Avian	H6N2	1975	Influenza A virus (A/duck/Minnesota/25/1975(H6N2))
	AHN03982	230	Avian	H3N8	1975	Influenza A virus (A/duck/Minnesota/3/1975(H3N8))
	AHN03766	230	Avian	H6N5	1975	Influenza A virus (A/duck/Minnesota/33/1975(H6N5))
	AHN03994	230	Avian	H3N2	1975	Influenza A virus (A/duck/Minnesota/36/1975(H3N2))
	AHN03538	230	Avian	H4N8	1975	Influenza A virus (A/duck/Minnesota/44/1975(H4N8))
	AHN04006	230	Avian	H11N9	1975	Influenza A virus (A/duck/Minnesota/47/1975(H11N9))
	AHN03778	230	Avian	H6N2	1975	Influenza A virus (A/duck/Minnesota/51/1975(H6N2))
	AHN03790	230	Avian	H6N1	1975	Influenza A virus (A/duck/Minnesota/56/1975(H6N1))
	AHN03754	230	Avian	H6N2	1975	Influenza A virus (A/duck/Minnesota/7/1975(H6N2))
	AHN03590	230	Avian	H6N5	1975	Influenza A virus (A/duck/Minnesota/9/1975(H6N5))
	AHN03526	230	Avian	H4N6	1975	Influenza A virus (A/duck/Minnesota/A/1975(H4N6))
	ACL12090	230	Equine	H7N7	1975	Influenza A virus (A/equine/Kentucky/1a/1975(H7N7))
	ACA24921	230	Equine	H3N8	1975	Influenza A virus (A/equine/New York/1/1975(H3N8))
	AHN02522	230	Avian	H12N5	1975	Influenza A virus (A/gadwall/Wisconsin/13/1975(H12N5))
	AHN02510	230	Avian	H6N2	1975	Influenza A virus (A/green-winged teal/Alabama/446/1975(H6N2))
	AHN02498	230	Avian	H6N2	1975	Influenza A virus (A/green-winged teal/Alabama/563/1975(H6N2))
	AHN02462	230	Avian	H6N2	1975	Influenza A virus (A/green-winged teal/Alabama/741/1975(H6N2))
	AHN02403	230	Avian	H6N5	1975	Influenza A virus (A/green-winged teal/Wisconsin/112/1975(H6N5))
	AHN02427	230	Avian	H6N2	1975	Influenza A virus (A/green-winged teal/Wisconsin/367/1975(H6N2))
	AHN02486	230	Avian	H6N2	1975	Influenza A virus (A/mallard/Alabama/627/1975(H6N2))
	AHN02367	230	Avian	H5N2	1975	Influenza A virus (A/mallard/Alabama/847/1975(H5N2))
	AHN02283	230	Avian	H11N9	1975	Influenza A virus (A/mallard/Wisconsin/10/1975(H11N9))
	AHN02534	230	Avian	H3N5	1975	Influenza A virus (A/mallard/Wisconsin/17/1975(H3N5))
	AHN02546	230	Avian	H3N5	1975	Influenza A virus (A/mallard/Wisconsin/19/1975(H3N5))
	AAC40651	230	Avian	H5	1975	Influenza A virus (A/mallard/Wisconsin/1975/169(H5))
	AHN02307	230	Avian	H3N5	1975	Influenza A virus (A/mallard/Wisconsin/20/1975(H3N5))
	AHN02558	230	Avian	H3N5	1975	Influenza A virus (A/mallard/Wisconsin/25/1975(H3N5))
	AHN02379	230	Avian	H3N2	1975	Influenza A virus (A/mallard/Wisconsin/31/1975(H3N2))
	AHN02343	230	Avian	H3N2	1975	Influenza A virus (A/mallard/Wisconsin/316/1975(H3N2))
	AHN02415	230	Avian	H6N2	1975	Influenza A virus (A/mallard/Wisconsin/331/1975(H6N2))
	AAC40659	230	Avian	H5N6	1975	Influenza A virus (A/mallard/Wisconsin/34/1975(H5N6))
	AHN02593	230	Avian	H6	1975	Influenza A virus (A/mallard/Wisconsin/36/1975(H6))
	AHN02391	230	Avian	H5N2	1975	Influenza A virus (A/mallard/Wisconsin/42/1975(H5N2))
	ACF25473	230	Avian	H5N2	1975	Influenza A virus (A/mallard/Wisconsin/42/1975(H5N2))
	AAC40661	230	Avian	H5N1	1975	Influenza A virus (A/mallard/Wisconsin/428/1975(H5N1))
	AHN02271	230	Avian	H11N9	1975	Influenza A virus (A/mallard/Wisconsin/5/1975(H11N9))
	AHN02570	230	Avian	H3N5	1975	Influenza A virus (A/mallard/Wisconsin/52/1975(H3N5))
	AHN02582	230	Avian	H3N5	1975	Influenza A virus (A/mallard/Wisconsin/53/1975(H3N5))
	AHN02319	230	Avian	H3N5	1975	Influenza A virus (A/mallard/Wisconsin/55/1975(H3N5))
	ABI85218	230	Avian	H5N3	1975	Influenza A virus (A/sabines gull/Alaska/296/1975(H5N3))
	ACV41454	230	Avian	H5N3	1975	Influenza A virus (A/shearwater/Australia/751/1975(H5N3))
	ABR28608	219	Swine	H1N1	1975	Influenza A virus (A/swine/Illinois/1/1975(H1N1))
	ABU80193	219	Swine	H1N1	1975	Influenza A virus (A/swine/Minnesota/24/1975(H1N1))
	ABR28685	219	Swine	H1N1	1975	Influenza A virus (A/swine/Tennessee/1/1975(H1N1))
	ADT64834	230	Avian	H11N9	1975	Influenza A virus (A/tern/Australia/752/1975(H11N9))
	AHN02439	230	Avian	H11N2	1975	Influenza A virus (A/widgeon/Alabama/1278/1975(H11N2))
	ABQ01371	237	Human	H3N2	1976	Influenza A virus (A/Albany/1/1976(H3N2))
	ABP49497	237	Human	H3N2	1976	Influenza A virus (A/Albany/15/1976(H3N2))
	AAA43130	230	Avian	H2N3	1976	Influenza A virus (A/Anas acuta/Primorje/695/1976(H2N3))
	ADT78975	237	Human	H3N2	1976	Influenza A virus (A/Bilthoven/1761/1976(H3N2))
	AFG99022	237	Human	H3N2	1976	Influenza A virus (A/Bilthoven/1761/1976(H3N2))
	AGB08341	237	Human	H3N2	1976	Influenza A virus (A/Bilthoven/2271/1976(H3N2))
	AFG99033	237	Human	H3N2	1976	Influenza A virus (A/Bilthoven/5029/1976(H3N2))
	AFG72023	237	Human	H3N2	1976	Influenza A virus (A/Bilthoven/5168/1976(H3N2))
	AFG99044	237	Human	H3N2	1976	Influenza A virus (A/Bilthoven/5657/1976(H3N2))
	AFG99011	237	Human	H3N2	1976	Influenza A virus (A/Bilthoven/628/1976(H3N2))
	AFG99055	237	Human	H3N2	1976	Influenza A virus (A/Bilthoven/6545/1976(H3N2))
	ABC40549	237	Human	H3N2	1976	Influenza A virus (A/Memphis/103/1976(H3N2))
	ABR28597	237	Human	H3N2	1976	Influenza A virus (A/Memphis/104/1976(H3N2))
	ABD61762	237	Human	H3N2	1976	Influenza A virus (A/Memphis/105/1976(H3N2))
	ABD16756	237	Human	H3N2	1976	Influenza A virus (A/Memphis/106/1976(H3N2))
	ABD16745	237	Human	H3N2	1976	Influenza A virus (A/Memphis/108/1976(H3N2))
	ABC02271	237	Human	H3N2	1976	Influenza A virus (A/Memphis/110/1976(H3N2))
	ABB96368	237	Human	H3N2	1976	Influenza A virus (A/Memphis/137/1976(H3N2))
	ACU80019	219	Human	H1N1	1976	Influenza A virus (A/New Jersey/11/1976(H1N1))
	ABQ44399	230	Human	H1N1	1976	Influenza A virus (A/New Jersey/1976(H1N1))
	ACQ99826	219	Human	H1N1	1976	Influenza A virus (A/New Jersey/8/1976(H1N1))
	AGB51361	219	Human	H1N1	1976	Influenza A virus (A/New Jersey/8/1976(H1N1))
	AGQ47875	219	Human	H1N1	1976	Influenza A virus (A/New Jersey/Swiss/1976(H1N1))
	AGQ47887	230	Human	H1N1	1976	Influenza A virus (A/New Jersey/Wistar/1976(H1N1))
	AHN00722	219	Human	H1N1	1976	Influenza A virus (A/Wisconsin/263/1976(H1N1))
	ABV45843	219	Human	H1N1	1976	Influenza A virus (A/Wisconsin/301/1976(H1N1))
	AHN00769	219	Human	H1N1	1976	Influenza A virus (A/Wisconsin/301/1976(H1N1))
	AHN03344	230	Avian	H5N2	1976	Influenza A virus (A/blue-winged teal/Wisconsin/231/1976(H5N2))
	AHN03001	230	Avian	H3N2	1976	Influenza A virus (A/blue-winged teal/Wisconsin/314/1976(H3N2))
	AHN01204	230	Avian	H1N1	1976	Influenza A virus (A/blue-winged teal/Wisconsin/336/1976(H1N1))
	AHN03380	230	Avian	H6N1	1976	Influenza A virus (A/blue-winged teal/Wisconsin/340/1976(H6N1))
	AHN03392	230	Avian	H4N2	1976	Influenza A virus (A/blue-winged teal/Wisconsin/345/1976(H4N2))
	AHN03428	230	Avian	H4N2	1976	Influenza A virus (A/blue-winged teal/Wisconsin/778/1976(H4N2))
	AHN01265	230	Avian	H1N2	1976	Influenza A virus (A/common murre/Alaska/175/1976(H1N2))
	AHN00781	230	Avian	H1N6	1976	Influenza A virus (A/common murre/Alaska/180/1976(H1N6))
	AHN01277	230	Avian	H1N6	1976	Influenza A virus (A/common murre/Alaska/181/1976(H1N6))
	AHN01301	230	Avian	H1N6	1976	Influenza A virus (A/common murre/Alaska/183/1976(H1N6))
	AHN01313	230	Avian	H1N6	1976	Influenza A virus (A/common murre/Alaska/184/1976(H1N6))
	AHN01325	230	Avian	H1N6	1976	Influenza A virus (A/common murre/Alaska/185/1976(H1N6))
	AHM99127	230	Avian	H1N6	1976	Influenza A virus (A/common murre/Alaska/186/1976(H1N6))
	AHN02127	230	Avian	H1N6	1976	Influenza A virus (A/common murre/Alaska/211/1976(H1N6))
	AHN01093	230	Avian	H1N6	1976	Influenza A virus (A/common murre/Alaska/305/1976(H1N6))
	AHN02199	230	Avian	H1N2	1976	Influenza A virus (A/common murre/Alaska/306/1976(H1N2))
	AHN02223	230	Avian	H1N6	1976	Influenza A virus (A/common murre/Alaska/312/1976(H1N6))
	AHN02617	230	Avian	H1N9	1976	Influenza A virus (A/common murre/Alaska/332/1976(H1N9))
	AHN01409	230	Avian	H1N6	1976	Influenza A virus (A/common murre/Alaska/333/1976(H1N6))
	AHN01457	230	Avian	H1N6	1976	Influenza A virus (A/common murre/Alaska/434/1976(H1N6))
	BBG92048	230	Avian	H4N1	1976	Influenza A virus (A/duck/Alberta/26/1976)
	ACZ36665	230	Avian	H1N1	1976	Influenza A virus (A/duck/Alberta/35/1976(H1N1))
	AGB50878	230	Avian	H1N1	1976	Influenza A virus (A/duck/Alberta/35/1976(H1N1))
	ACZ47423	230	Avian	H7	1976	Influenza A virus (A/duck/Alberta/49/1976(H7))
	AAA43509	230	Avian	H12N5	1976	Influenza A virus (A/duck/Alberta/60/1976(H12N5))
	AGB50976	230	Avian	H12N5	1976	Influenza A virus (A/duck/Alberta/60/1976(H12N5))
	ABQ84571	230	Avian	H5N3	1976	Influenza A virus (A/duck/Hong Kong/23/1976(H5N3))
	ABB88303	230	Avian	H4N2	1976	Influenza A virus (A/duck/Hong Kong/24/1976(H4N2))
	AAP49175	230	Avian	H9N2	1976	Influenza A virus (A/duck/Hong Kong/86/76(H9N2))
	ABB20288	230	Avian	H6N1	1976	Influenza A virus (A/duck/Hong Kong/d73/1976(H6N1))
	AHN03958	230	Avian	H3N8	1976	Influenza A virus (A/duck/Minnesota/34/1976(H3N8))
	AHN03602	230	Avian	H5N2	1976	Influenza A virus (A/duck/Minnesota/63/1976(H5N2))
	ADF45439	230	Avian	H7N7	1976	Influenza A virus (A/duck/Victoria/1976(H7N7))
	ACZ47491	204	Avian	H7N7	1976	Influenza A virus (A/duck/Victoria/9003-09-1400/1976(H7N7))
	AAC35579	230	Equine	H7N7	1976	Influenza A virus (A/equine/Cordoba/4/1976(H7N7))
	AAC35581	230	Equine	H7N7	1976	Influenza A virus (A/equine/Kentucky/1976(H7N7))
	ABY81519	230	Equine	H3N8	1976	Influenza A virus (A/equine/Kentucky/bitter_boredom5/1976(H3N8))
	ABY81508	230	Equine	H3N8	1976	Influenza A virus (A/equine/Kentucky/pass_the_pepper1/1976(H3N8))
	ACL12101	230	Equine	H7N7	1976	Influenza A virus (A/equine/Sao Paulo/4/1976(H7N7))
	ACL12112	230	Equine	H7N7	1976	Influenza A virus (A/equine/Uruguay/1063/1976(H7N7))
	AHN03886	230	Avian	H11N9	1976	Influenza A virus (A/gadwall/Wisconsin/555/1976(H11N9))
	AAB51017	230	Avian	H1N1	1976	Influenza A virus (A/goose/Hong Kong/8/1976(H1N1))
	AHN03614	230	Avian	H5N2	1976	Influenza A virus (A/green-winged teal/Wisconsin/103/1976(H5N2))
	AHN02953	230	Avian	H9N2	1976	Influenza A virus (A/green-winged teal/Wisconsin/228/1976(H9N2))
	AHN01241	230	Avian	H4N3	1976	Influenza A virus (A/green-winged teal/Wisconsin/404/1976(H4N3))
	AHN03662	230	Avian	H6N2	1976	Influenza A virus (A/green-winged teal/Wisconsin/432/1976(H6N2))
	AHN03674	230	Avian	H6N2	1976	Influenza A virus (A/green-winged teal/Wisconsin/453/1976(H6N2))
	AHN04030	230	Avian	H1N1	1976	Influenza A virus (A/green-winged teal/Wisconsin/535/1976(H1N1))
	AHN03073	230	Avian	H3N1	1976	Influenza A virus (A/green-winged teal/Wisconsin/539/1976(H3N1))
	AHN01397	230		H1N6	1976	Influenza A virus (A/horned puffin/Alaska/196/1976(H1N6))
	AAA43531	230	Avian		1976	Influenza A virus (A/mallard/Alberta/88/1976)
	AFJ13085	230	Avian	H2N3	1976	Influenza A virus (A/mallard/Ontario/56/1976(H2N3))
	AHN01117	230	Avian	H1N1	1976	Influenza A virus (A/mallard/Wisconsin/142/1976(H1N1))
	AHN03332	230	Avian	H4N2	1976	Influenza A virus (A/mallard/Wisconsin/209/1976(H4N2))
	AHN02941	230	Avian	H4N2	1976	Influenza A virus (A/mallard/Wisconsin/225/1976(H4N2))
	AHN03356	230	Avian	H5N2	1976	Influenza A virus (A/mallard/Wisconsin/232/1976(H5N2))
	AHN03368	230	Avian	H4N2	1976	Influenza A virus (A/mallard/Wisconsin/251/1976(H4N2))
	AHN02965	230	Avian	H12N5	1976	Influenza A virus (A/mallard/Wisconsin/275/1976(H12N5))
	AHN02977	230	Avian	H3N8	1976	Influenza A virus (A/mallard/Wisconsin/283/1976(H3N8))
	AHN01217	230	Avian	mixed	1976	Influenza A virus (A/mallard/Wisconsin/299/1976(mixed))
	AHN03013	230	Avian	H3N8	1976	Influenza A virus (A/mallard/Wisconsin/316/1976(H3N8))
	AHN03025	230	Avian	H3N8	1976	Influenza A virus (A/mallard/Wisconsin/317/1976(H3N8))
	AHN03838	230	Avian	H12N5	1976	Influenza A virus (A/mallard/Wisconsin/321/1976(H12N5))
	AHN02917	230	Avian	H3N8	1976	Influenza A virus (A/mallard/Wisconsin/34/1976(H3N8))
	AHN03638	230	Avian	H4N6	1976	Influenza A virus (A/mallard/Wisconsin/356/1976(H4N6))
	AHN03037	230	Avian	H3N8	1976	Influenza A virus (A/mallard/Wisconsin/383/1976(H3N8))
	AHN03850	230	Avian	H12N5	1976	Influenza A virus (A/mallard/Wisconsin/384/1976(H12N5))
	AHN03404	230	Avian	H3N6	1976	Influenza A virus (A/mallard/Wisconsin/418/1976(H3N6))
	AHN03049	230	Avian	H3N2	1976	Influenza A virus (A/mallard/Wisconsin/426/1976(H3N2))
	AHN03061	230	Avian	H3N8	1976	Influenza A virus (A/mallard/Wisconsin/471/1976(H3N8))
	AHN03416	230	Avian	H4N8	1976	Influenza A virus (A/mallard/Wisconsin/473/1976(H4N8))
	AHN03862	230	Avian	H11N9	1976	Influenza A virus (A/mallard/Wisconsin/477/1976(H11N9))
	AHN03874	230	Avian	H12N6	1976	Influenza A virus (A/mallard/Wisconsin/503/1976(H12N6))
	AHN03686	230	Avian	H6N1	1976	Influenza A virus (A/mallard/Wisconsin/557/1976(H6N1))
	AHN03296	230	Avian	H4N6	1976	Influenza A virus (A/mallard/Wisconsin/64/1976(H4N6))
	AHN04042	230	Avian	H1N1	1976	Influenza A virus (A/mallard/Wisconsin/683/1976(H1N1))
	AHN03098	230	Avian	mixed	1976	Influenza A virus (A/mallard/Wisconsin/685/1976(mixed))
	AHN03100	230	Avian	mixed	1976	Influenza A virus (A/mallard/Wisconsin/685/1976(mixed))
	AHN02929	230	Avian	H3N8	1976	Influenza A virus (A/mallard/Wisconsin/73/1976(H3N8))
	AHN02833	230	Avian	H11N9	1976	Influenza A virus (A/mallard/Wisconsin/789/1976(H11N9))
	AHN03550	230	Avian	H2N3	1976	Influenza A virus (A/mallard/Wisconsin/793/1976(H2N3))
	AHN04054	230	Avian	H1N1	1976	Influenza A virus (A/mallard/Wisconsin/795/1976(H1N1))
	AHN01156	230	Avian	mixed	1976	Influenza A virus (A/mallard/Wisconsin/81/1976(mixed))
	AHN01169	230	Avian	H3N2	1976	Influenza A virus (A/mallard/Wisconsin/82/1976(H3N2))
	AHN03308	230	Avian	H4N2	1976	Influenza A virus (A/mallard/Wisconsin/94/1976(H4N2))
	AAA43548	227	Avian	H3N1	1976	Influenza A virus (A/mynah/Haneda-Thai/1976(H3N1))
	AHN01180	230	Avian	N8	1976	Influenza A virus (A/pintail/Wisconsin/157/1976(N8))
	AHN02989	230	Avian	H11N9	1976	Influenza A virus (A/pintail/Wisconsin/298/1976(H11N9))
	AHN03650	230	Avian	H3N2	1976	Influenza A virus (A/pintail/Wisconsin/424/1976(H3N2))
	AHN01129	230	Avian	H11N9	1976	Influenza A virus (A/pintail/Wisconsin/447/1976(H11N9))
	AHN01192	230	Avian	H4N6	1976	Influenza A virus (A/snipe/Wisconsin/330/1976(H4N6))
	ABQ45463	219	Swine	H1N1	1976	Influenza A virus (A/swine/Iowa/1/1976(H1N1))
	ABR15824	219	Swine	H1N1	1976	Influenza A virus (A/swine/Iowa/4/1976(H1N1))
	ABR28619	219	Swine	H1N1	1976	Influenza A virus (A/swine/Kentucky/1/1976(H1N1))
	ABR28630	219	Swine	H1N1	1976	Influenza A virus (A/swine/Minnesota/27/1976(H1N1))
	ABW36371	219	Swine	H1N1	1976	Influenza A virus (A/swine/Tennessee/10/1976(H1N1))
	ABQ45441	219	Swine	H1N1	1976	Influenza A virus (A/swine/Tennessee/15/1976(H1N1))
	ABQ45452	219	Swine	H1N1	1976	Influenza A virus (A/swine/Tennessee/17/1976(H1N1))
	ABQ45538	219	Swine	H1N1	1976	Influenza A virus (A/swine/Tennessee/19/1976(H1N1))
	ABW36327	219	Swine	H1N1	1976	Influenza A virus (A/swine/Tennessee/23/1976(H1N1))
	ABQ45419	219	Swine	H1N1	1976	Influenza A virus (A/swine/Tennessee/3/1976(H1N1))
	ABQ45430	219	Swine	H1N1	1976	Influenza A virus (A/swine/Tennessee/7/1976(H1N1))
	AHN00757	219	Swine	H1N1	1976	Influenza A virus (A/swine/Wisconsin/11/1976(H1N1))
	ABX58673	219	Swine	H1N1	1976	Influenza A virus (A/swine/Wisconsin/30747/1976(H1N1))
	ACK99415	219	Swine	H1N1	1976	Influenza A virus (A/swine/Wisconsin/30954/1976(H1N1))
	AHN00733	219	Swine	H1N1	1976	Influenza A virus (A/swine/Wisconsin/46/1976(H1N1))
	AHN00745	219	Swine	H1N1	1976	Influenza A virus (A/swine/Wisconsin/49/1976(H1N1))
	AHM99103	230	Avian	H1N9	1976	Influenza A virus (A/thick-billed murre/Alaska/145/1976(H1N9))
	AHN01057	230	Avian	H1N9	1976	Influenza A virus (A/thick-billed murre/Alaska/146/1976(H1N9))
	AHM99115	230	Avian	H1N6	1976	Influenza A virus (A/thick-billed murre/Alaska/167/1976(H1N6))
	AHN01253	230	Avian	H1N6	1976	Influenza A virus (A/thick-billed murre/Alaska/170/1976(H1N6))
	AHN01289	230	Avian	H1N6	1976	Influenza A virus (A/thick-billed murre/Alaska/182/1976(H1N6))
	AHN01337	230	Avian	H1N6	1976	Influenza A virus (A/thick-billed murre/Alaska/187/1976(H1N6))
	AHN01349	230	Avian	H1N6	1976	Influenza A virus (A/thick-billed murre/Alaska/188/1976(H1N6))
	AHN01361	230	Avian	H1N6	1976	Influenza A virus (A/thick-billed murre/Alaska/189/1976(H1N6))
	AHM99139	230	Avian	H1N6	1976	Influenza A virus (A/thick-billed murre/Alaska/191/1976(H1N6))
	AHN01373	230	Avian	H1N6	1976	Influenza A virus (A/thick-billed murre/Alaska/192/1976(H1N6))
	AHN01385	230	Avian	H1N6	1976	Influenza A virus (A/thick-billed murre/Alaska/195/1976(H1N6))
	AHN02067	230	Avian	H1N6	1976	Influenza A virus (A/thick-billed murre/Alaska/201/1976(H1N6))
	AHN02079	230	Avian	H1N6	1976	Influenza A virus (A/thick-billed murre/Alaska/206/1976(H1N6))
	AHN02091	230	Avian	H1N6	1976	Influenza A virus (A/thick-billed murre/Alaska/208/1976(H1N6))
	AHN02103	230	Avian	H1N6	1976	Influenza A virus (A/thick-billed murre/Alaska/209/1976(H1N6))
	AHN02115	230	Avian	H1N6	1976	Influenza A virus (A/thick-billed murre/Alaska/210/1976(H1N6))
	AHN02139	230	Avian	H1N6	1976	Influenza A virus (A/thick-billed murre/Alaska/213/1976(H1N6))
	AHN02151	230	Avian	H1N6	1976	Influenza A virus (A/thick-billed murre/Alaska/222/1976(H1N6))
	AHN02163	230	Avian	H1N6	1976	Influenza A virus (A/thick-billed murre/Alaska/235/1976(H1N6))
	AHN01081	230	Avian	H1N2	1976	Influenza A virus (A/thick-billed murre/Alaska/236/1976(H1N2))
	AHN02175	230	Avian	H1N9	1976	Influenza A virus (A/thick-billed murre/Alaska/243/1976(H1N9))
	AHN02187	230	Avian	H1N9	1976	Influenza A virus (A/thick-billed murre/Alaska/248/1976(H1N9))
	AHN02211	230	Avian	H1N6	1976	Influenza A virus (A/thick-billed murre/Alaska/308/1976(H1N6))
	AHN02235	230	Avian	H1N9	1976	Influenza A virus (A/thick-billed murre/Alaska/326/1976(H1N9))
	AHN02845	230	Avian	H1N6	1976	Influenza A virus (A/thick-billed murre/Alaska/328/1976(H1N6))
	AHN02605	230	Avian	H1N9	1976	Influenza A virus (A/thick-billed murre/Alaska/329/1976(H1N9))
	AHN01421	230	Avian	H1N6	1976	Influenza A virus (A/thick-billed murre/Alaska/335/1976(H1N6))
	AHN01433	230	Avian	H1N2	1976	Influenza A virus (A/thick-billed murre/Alaska/378/1976(H1N2))
	AHN01445	230	Avian	H1N9	1976	Influenza A virus (A/thick-billed murre/Alaska/390/1976(H1N9))
	AHN01469	230	Avian	H1N9	1976	Influenza A virus (A/thick-billed murre/Alaska/479/1976(H1N9))
	AHN01481	230	Avian	H1N6	1976	Influenza A virus (A/thick-billed murre/Alaska/488/1976(H1N6))
	AHN01493	230	Avian	H1N9	1976	Influenza A virus (A/thick-billed murre/Alaska/509/1976(H1N9))
	AHN01505	230	Avian	H1N9	1976	Influenza A virus (A/thick-billed murre/Alaska/512/1976(H1N9))
	AHN03626	230	Avian	H4N2	1976	Influenza A virus (A/widgeon/Wisconsin/230/1976(H4N2))
	AHN03085	230	Avian	H3N8	1976	Influenza A virus (A/widgeon/Wisconsin/541/1976(H3N8))
	AHN03320	230	Avian	H4N2	1976	Influenza A virus (A/wood duck/Wisconsin/147/1976(H4N2))
	ABS89370	230	Avian	H7N7	1976	Influenza A virus (A/chicken/Victoria/1976(H7N7))
	ABI85228	230	Avian	H1N6	1976	Influenza A virus (A/common murre/Alaska/305/1976(H1N6))
	ABB20432	230	Avian	H1N3	1976	Influenza A virus (A/duck/NZL/160/1976(H1N3))
	ABB20439	230	Avian	H11N3	1976	Influenza A virus (A/duck/New Zealand/164/76(H11N3))
	ABB20426	230	Avian	H4N6	1976	Influenza A virus (A/duck/New Zealand/31/1976(H4N6))
	ABI85232	230	Avian	H1N2	1976	Influenza A virus (A/murre/Alaska/175/1976(H1N2))
	ABB19441	230	Avian	H4N6	1976	Influenza A virus (A/mallard duck/ALB/20/1976(H4N6))
	ABB19652	230	Avian	H3N1	1976	Influenza A virus (A/mallard duck/ALB/25/1976(H3N1))
	ABB87467	230	Avian	H3N1	1976	Influenza A virus (A/mallard duck/ALB/26/1976(H3N1))
	ABB87039	230	Avian	H3N8	1976	Influenza A virus (A/mallard duck/ALB/31/1976(H3N8))
	ABB19454	230	Avian	H7N3	1976	Influenza A virus (A/mallard duck/ALB/48/1976(H7N3))
	ABB20507	230	Avian	H1N1	1976	Influenza A virus (A/mallard/Alberta/35/1976(H1N1))
	AHZ42126	230	Avian	H7N3	1976	Influenza A virus (A/mallard/Alberta/49/1976(H7N3))
	ABB19419	230	Avian	H1N1	1976	Influenza A virus (A/mallard/Alberta/65/1976(H1N1))
	ACZ47253	230	Avian	H12N5	1976	Influenza A virus (A/duck/Alberta/60/1976(H12N5))
	ABB87047	230	Avian	H5N2	1976	Influenza A virus (A/mallard duck/ALB/57/1976(H5N2))
	ABB19467	230	Avian	H12N5	1976	Influenza A virus (A/mallard duck/ALB/60/1976(H12N5))
	ABB19656	230	Avian	H3N6	1976	Influenza A virus (A/canvasback duck/ALB/102/1976(H3N6))
	ABB87382	230	Avian	H3N2	1976	Influenza A virus (A/pintail duck/ALB/86/1976(H3N2))
	ABB20252	230	Avian	H3N2	1976	Influenza A virus (A/goose/HK/10/1976(H3N2))
	AAA43515	237	Human	H3N2	1977	Influenza A virus (A/Alaska/6/1977(H3N2))
	ABO52351	230	Human	H3N2	1977	Influenza A virus (A/Albany/4/1977(H3N2))
	AFG99066	230	Human	H3N2	1977	Influenza A virus (A/Amsterdam/1609/1977(H3N2))
	AFG99077	230	Human	H3N2	1977	Influenza A virus (A/Bilthoven/3895/1977(H3N2))
	AAB93943	230	Avian	H7N3	1977	Influenza A virus (A/Gull/Maryland/19/77)
	ABD60949	237	Human	H1N1	1977	Influenza A virus (A/Hong Kong/117/1977(H1N1))
	ABB96379	237	Human	H3N2	1977	Influenza A virus (A/Memphis/1/1977(H3N2))
	ABC67844	237	Human	H3N2	1977	Influenza A virus (A/Memphis/2/1977(H3N2))
	ABB96400	237	Human	H3N2	1977	Influenza A virus (A/Memphis/3/1977(H3N2))
	ABC67866	237	Human	H3N2	1977	Influenza A virus (A/Memphis/4/1977(H3N2))
	ABC02315	237	Human	H3N2	1977	Influenza A virus (A/Memphis/5/1977(H3N2))
	ABB96525	237	Human	H3N2	1977	Influenza A virus (A/Nanjing/49/1977(H3N2))
	AFG99088	230	Human	H3N2	1977	Influenza A virus (A/Rotterdam/5828/1977(H3N2))
	AFG99099	230	Human	H3N2	1977	Influenza A virus (A/Rotterdam/8179/1977(H3N2))
	AFG99110	237	Human	H3N2	1977	Influenza A virus (A/Texas/1/1977(H3N2))
	AFM68970	237	Human	H3N2	1977	Influenza A virus (A/Texas/1/1977(H3N2))
	ABO44139	237	Human	H1N1	1977	Influenza A virus (A/Tientsin/78/1977(H1N1))
	AAA43540	237	Human	H1N1	1977	Influenza A virus (A/USSR/90/1977(H1N1))
	ABD95355	237	Human	H1N1	1977	Influenza A virus (A/USSR/90/1977(H1N1))
	ABF21216	237	Human	H1N1	1977	Influenza A virus (A/USSR/90/1977(H1N1))
	AFM73482	237	Human	H1N1	1977	Influenza A virus (A/USSR/90/1977(H1N1))
	APC57874	237	Human	H1N1	1977	Influenza A virus (A/USSR/90/1977(H1N1))
	ABD60938	237	Human	H1N1	1977	Influenza A virus (A/USSR/92/1977(H1N1))
	AHN01839	230	Avian	H6N8	1977	Influenza A virus (A/blue-winged teal/Wisconsin/15/1977(H6N8))
	AHN01541	230	Avian	H4N8	1977	Influenza A virus (A/blue-winged teal/Wisconsin/330/1977(H4N8))
	AAC35564	219	Avian	H4N6	1977	Influenza A virus (A/budgerigar/Hokkaido/1/1977(H4N6))
	ABB20299	230	Avian	H6N1	1977	Influenza A virus (A/chicken/Hong Kong/17/1977(H6N1))
	CAC85111	230	Avian	H6N4	1977	Influenza A virus (A/chicken/Hong Kong/17/77(H6N4))
	AID48471	230	Avian	H1N1	1977	Influenza A virus (A/duck/Bavaria/2/1977(H1N1))
	BAJ76653	230	Avian	H3N2	1977	Influenza A virus (A/duck/Hokkaido/5/1977(H3N2))
	ABB20329	230	Avian	H9N6	1977	Influenza A virus (A/duck/Hong Kong/147/1977(H9N6))
	CAC85109	230	Avian	H6N1	1977	Influenza A virus (A/duck/Hong Kong/175/77(H6N1))
	AAB51015	230	Avian	H1N2	1977	Influenza A virus (A/duck/Hong Kong/193/1977(H1N2))
	ABB20277	230	Avian	H5N3	1977	Influenza A virus (A/duck/Hong Kong/205/1977(H5N3))
	ABB20308	230	Avian	H6N2	1977	Influenza A virus (A/duck/Hong Kong/d134/1977(H6N2))
	ACL12123	230	Equine	H7N7	1977	Influenza A virus (A/equine/Argentina/1/1977(H7N7))
	AAC31250	230	Equine	H7N7	1977	Influenza A virus (A/equine/Newmarket/1/77(H7N7))
	AAC35582	230	Equine	H7N7	1977	Influenza A virus (A/equine/Santiago/1/1977(H7N7))
	CAC85110	230	Avian	H6N4	1977	Influenza A virus (A/goose/Hong Kong/17/77 (H6N4))
	AHN01744	230	Avian	H11N9	1977	Influenza A virus (A/green-winged teal/Wisconsin/166/1977(H11N9))
	AHN01851	230	Avian	H6N8	1977	Influenza A virus (A/green-winged teal/Wisconsin/328/1977(H6N8))
	ACD88510	230	Avian	H2N9	1977	Influenza A virus (A/gull/Maryland/19/1977(H2N9))
	AAC35577	230	Avian	H13N6	1977	Influenza A virus (A/gull/Maryland/704/1977(H13N6))
	AAB93933	230	Avian	H13N6	1977	Influenza A virus (A/gull/Maryland/704/1977(H13N6))
	AGB51317	230	Avian	H13N6	1977	Influenza A virus (A/gull/Maryland/704/1977(H13N6))
	BBG92122	230	Avian	H4N8	1977	Influenza A virus (A/mallard/Alberta/209/1977(H4N8))
	AHN02043	230	Avian	H3N2	1977	Influenza A virus (A/mallard/Wisconsin/162/1977(H3N2))
	AHN02295	230	Avian	H3N6	1977	Influenza A virus (A/mallard/Wisconsin/18/1977(H3N6))
	AHN04995	230	Avian	H12N2	1977	Influenza A virus (A/mallard/Wisconsin/214/1977(H12N2))
	AHN01756	230	Avian	H11N9	1977	Influenza A virus (A/mallard/Wisconsin/298/1977(H11N9))
	AHN01768	230	Avian	H11N9	1977	Influenza A virus (A/mallard/Wisconsin/329/1977(H11N9))
	AHN01863	230	Avian	H1N2	1977	Influenza A virus (A/mallard/Wisconsin/393/1977(H1N2))
	AHN01697	230	Avian	H4N1	1977	Influenza A virus (A/mallard/Wisconsin/394/1977(H4N1))
	AHN01780	230	Avian	H3N2	1977	Influenza A virus (A/mallard/Wisconsin/411/1977(H3N2))
	AHN01792	230	Avian	H11N9	1977	Influenza A virus (A/mallard/Wisconsin/413/1977(H11N9))
	AHN02055	230	Avian	H3N2	1977	Influenza A virus (A/mallard/Wisconsin/414/1977(H3N2))
	AHN01709	230	Avian	H4N6	1977	Influenza A virus (A/mallard/Wisconsin/607/1977(H4N6))
	AHN02031	230	Avian	H3N8	1977	Influenza A virus (A/mallard/Wisconsin/85/1977(H3N8))
	ABU80292	219	Swine	H1N1	1977	Influenza A virus (A/swine/Arizona/148/1977(H1N1))
	ABD61556	237	Swine	H3N2	1977	Influenza A virus (A/swine/Colorado/1/1977(H3N2))
	AAC36136	237	Swine	H3N2	1977	Influenza A virus (A/swine/Colorado/1/1977(H3N2))
	ABS49926	219	Swine	H1N1	1977	Influenza A virus (A/swine/Iowa/1/1977(H1N1))
	ABW36382	217	Swine	H1N1	1977	Influenza A virus (A/swine/Iowa/100/1977(H1N1))
	AAC36138	230	Swine	H3N2	1977	Influenza A virus (A/swine/Italy/1850/1977(H3N2))
	ADT79145	230	Swine	H3N2	1977	Influenza A virus (A/swine/Italy/1850/1977(H3N2))
	ABR28652	230	Swine	H1N1	1977	Influenza A virus (A/swine/Nebraska/123/1977(H1N1))
	BAH02166	219	Swine	H1N1	1977	Influenza A virus (A/swine/Niigata/1/1977(H1N1))
	ABR28542	219	Swine	H1N1	1977	Influenza A virus (A/swine/Tennessee/10/1977(H1N1))
	ABW36393	219	Swine	H1N1	1977	Influenza A virus (A/swine/Tennessee/105/1977(H1N1))
	ABW36404	219	Swine	H1N1	1977	Influenza A virus (A/swine/Tennessee/106/1977(H1N1))
	ACL12079	219	Swine	H1N1	1977	Influenza A virus (A/swine/Tennessee/107/1977(H1N1))
	ACF22109	219	Swine	H1N1	1977	Influenza A virus (A/swine/Tennessee/109/1977(H1N1))
	ABW36415	219	Swine	H1N1	1977	Influenza A virus (A/swine/Tennessee/112/1977(H1N1))
	ABW71497	219	Swine	H1N1	1977	Influenza A virus (A/swine/Tennessee/118/1977(H1N1))
	ABR15835	219	Swine	H1N1	1977	Influenza A virus (A/swine/Tennessee/19/1977(H1N1))
	ABR15846	219	Swine	H1N1	1977	Influenza A virus (A/swine/Tennessee/21/1977(H1N1))
	ABD95717	217	Swine	H1N1	1977	Influenza A virus (A/swine/Tennessee/25/1977(H1N1))
	AAC35569	217	Swine	H1N1	1977	Influenza A virus (A/swine/Tennessee/26/1977(H1N1))
	ABR15857	219	Swine	H1N1	1977	Influenza A virus (A/swine/Tennessee/31/1977(H1N1))
	ABV29529	219	Swine	H1N1	1977	Influenza A virus (A/swine/Tennessee/37/1977(H1N1))
	ABU80415	219	Swine	H1N1	1977	Influenza A virus (A/swine/Tennessee/48/1977(H1N1))
	ABR15868	219	Swine	H1N1	1977	Influenza A virus (A/swine/Tennessee/49/1977(H1N1))
	ABU80204	219	Swine	H1N1	1977	Influenza A virus (A/swine/Tennessee/61/1977(H1N1))
	ABR28553	219	Swine	H1N1	1977	Influenza A virus (A/swine/Tennessee/62/1977(H1N1))
	ABR15879	219	Swine	H1N1	1977	Influenza A virus (A/swine/Tennessee/64/1977(H1N1))
	ABR28564	219	Swine	H1N1	1977	Influenza A virus (A/swine/Tennessee/65/1977(H1N1))
	ABR28575	219	Swine	H1N1	1977	Influenza A virus (A/swine/Tennessee/79/1977(H1N1))
	ABR28586	219	Swine	H1N1	1977	Influenza A virus (A/swine/Tennessee/82/1977(H1N1))
	ABU80226	219	Swine	H1N1	1977	Influenza A virus (A/swine/Tennessee/84/1977(H1N1))
	AEM60085	219	Swine	H1N1	1977	Influenza A virus (A/swine/Tennessee/85/1977(H1N1))
	ABU80237	230	Swine	H1N1	1977	Influenza A virus (A/swine/Tennessee/86/1977(H1N1))
	ABU80248	219	Swine	H1N1	1977	Influenza A virus (A/swine/Tennessee/87/1977(H1N1))
	ABU80259	219	Swine	H1N1	1977	Influenza A virus (A/swine/Tennessee/88/1977(H1N1))
	ABU80215	217	Swine	H1N1	1977	Influenza A virus (A/swine/Tennessee/96/1977(H1N1))
	AID48447	230	Avian	H7N7	1977	Influenza A virus (A/turkey/England/647/1977(H7N7))
	ABY51519	230	Avian	H3N8	1977	Influenza A virus (A/wedge-tailed shearwater/Western Australia/405/1977(H3N8))
	AHN01529	230	Avian	H6N8	1977	Influenza A virus (A/widgeon/Wisconsin/308/1977(H6N8))
	ADY69866	219	Swine	H1N1	1977	Influenza A virus (A/swine/Hong Kong/51/1977(H1N1))
	ADY69877	219	Swine	H1N1	1977	Influenza A virus (A/swine/Hong Kong/61/1977(H1N1))
	ABB20511	230	Avian	H2N9	1977	Influenza A virus (A/gull/Maryland/19/1977(H2N9))
	ADY69888	219	Swine	H1N1	1977	Influenza A virus (A/swine/Hong Kong/25/1977(H1N1))
	ADY69899	219	Swine	H1N1	1977	Influenza A virus (A/swine/Hong Kong/26/1977(H1N1))
	ADY69909	219	Swine	H1N1	1977	Influenza A virus (A/swine/Hong Kong/27/1977(H1N1))
	ADY69920	219	Swine	H1N1	1977	Influenza A virus (A/swine/Hong Kong/28/1977(H1N1))
	ADY69931	219	Swine	H1N1	1977	Influenza A virus (A/swine/Hong Kong/29/1977(H1N1))
	ADY69942	219	Swine	H1N1	1977	Influenza A virus (A/swine/Hong Kong/30/1977(H1N1))
	ADY69953	219	Swine	H1N1	1977	Influenza A virus (A/swine/Hong Kong/31/1977(H1N1))
	ADY69964	219	Swine	H1N1	1977	Influenza A virus (A/swine/Hong Kong/32/1977(H1N1))
	ADY69975	219	Swine	H1N1	1977	Influenza A virus (A/swine/Hong Kong/33/1977(H1N1))
	ADY69986	219	Swine	H1N1	1977	Influenza A virus (A/swine/Hong Kong/34/1977(H1N1))
	ADY69997	219	Swine	H1N1	1977	Influenza A virus (A/swine/Hong Kong/36/1977(H1N1))
	ADY70008	219	Swine	H1N1	1977	Influenza A virus (A/swine/Hong Kong/37/1977(H1N1))
	ADY70019	219	Swine	H1N1	1977	Influenza A virus (A/swine/Hong Kong/38/1977(H1N1))
	ADY70030	219	Swine	H1N1	1977	Influenza A virus (A/swine/Hong Kong/39/1977(H1N1))
	ADY70041	219	Swine	H1N1	1977	Influenza A virus (A/swine/Hong Kong/40/1977(H1N1))
	ADY70052	219	Swine	H1N1	1977	Influenza A virus (A/swine/Hong Kong/41/1977(H1N1))
	ADY70063	219	Swine	H1N1	1977	Influenza A virus (A/swine/Hong Kong/42/1977(H1N1))
	ADY70074	219	Swine	H1N1	1977	Influenza A virus (A/swine/Hong Kong/43/1977(H1N1))
	ADY70085	219	Swine	H1N1	1977	Influenza A virus (A/swine/Hong Kong/44/1977(H1N1))
	ADY70096	219	Swine	H1N1	1977	Influenza A virus (A/swine/Hong Kong/45/1977(H1N1))
	ADY70107	219	Swine	H1N1	1977	Influenza A virus (A/swine/Hong Kong/46/1977(H1N1))
	ADY70118	219	Swine	H1N1	1977	Influenza A virus (A/swine/Hong Kong/47/1977(H1N1))
	ADY70129	219	Swine	H1N1	1977	Influenza A virus (A/swine/Hong Kong/48/1977(H1N1))
	ADY70140	219	Swine	H1N1	1977	Influenza A virus (A/swine/Hong Kong/49/1977(H1N1))
	ADY70151	219	Swine	H1N1	1977	Influenza A virus (A/swine/Hong Kong/50/1977(H1N1))
	ADY70162	219	Swine	H1N1	1977	Influenza A virus (A/swine/Hong Kong/52/1977(H1N1))
	ADY70173	219	Swine	H1N1	1977	Influenza A virus (A/swine/Hong Kong/53/1977(H1N1))
	ADY70184	219	Swine	H1N1	1977	Influenza A virus (A/swine/Hong Kong/54/1977(H1N1))
	ADY70195	219	Swine	H1N1	1977	Influenza A virus (A/swine/Hong Kong/55/1977(H1N1))
	ADY70206	219	Swine	H1N1	1977	Influenza A virus (A/swine/Hong Kong/57/1977(H1N1))
	ADY70217	219	Swine	H1N1	1977	Influenza A virus (A/swine/Hong Kong/58/1977(H1N1))
	ADY70228	219	Swine	H1N1	1977	Influenza A virus (A/swine/Hong Kong/59/1977(H1N1))
	ADY70239	219	Swine	H1N1	1977	Influenza A virus (A/swine/Hong Kong/62/1977(H1N1))
	ADY70250	219	Swine	H1N1	1977	Influenza A virus (A/swine/Hong Kong/63/1977(H1N1))
	ADY70261	219	Swine	H1N1	1977	Influenza A virus (A/swine/Hong Kong/64/1977(H1N1))
	ADY70272	219	Swine	H1N1	1977	Influenza A virus (A/swine/Hong Kong/65/1977(H1N1))
	ADY70283	219	Swine	H1N1	1977	Influenza A virus (A/swine/Hong Kong/73/1977(H1N1))
	ADY70294	219	Swine	H1N1	1977	Influenza A virus (A/swine/Hong Kong/66/1977(H1N1))
	ADY70305	219	Swine	H1N1	1977	Influenza A virus (A/swine/Hong Kong/67/1977(H1N1))
	ADY70316	219	Swine	H1N1	1977	Influenza A virus (A/swine/Hong Kong/68/1977(H1N1))
	ADY70327	219	Swine	H1N1	1977	Influenza A virus (A/swine/Hong Kong/70/1977(H1N1))
	ADY70338	219	Swine	H1N1	1977	Influenza A virus (A/swine/Hong Kong/76/1977(H1N1))
	AEB66910	230	Avian	H13N6	1977	Influenza A virus (A/gull/Maryland/704/1977(H13N6))
	AFJ13407	230	Avian	H2N9	1977	Influenza A virus (A/gull/Maryland/18/1977(H2N9))
	ABB19512	230	Avian	H1N6	1977	Influenza A virus (A/mallard/Alberta/42/1977(H1N6))
	ABB87756	230	Avian	H7N5	1977	Influenza A virus (A/mallard duck/ALB/224/1977(H7N5))
	AHZ42235	230	Avian	mixed	1977	Influenza A virus (A/mallard/Alberta/224/1977(mixed))
	ABB87725	230	Avian	H8N4	1977	Influenza A virus (A/mallard/Alberta/283/1977(H8N4))
	ABB19523	230	Avian	H1N1	1977	Influenza A virus (A/mallard/Alberta/46/1977(H1N1))
	ABB17155	230	Avian	H2N3	1977	Influenza A virus (A/mallard/Alberta/77/1977(H2N3))
	ABB87500	230	Avian	H4N6	1977	Influenza A virus (A/redhead duck/ALB/74/1977(H4N6))
	ABB87478	230	Avian	H4N6	1977	Influenza A virus (A/canvasback duck/ALB/274/1977(H4N6))
	ABB87489	230	Avian	H4N6	1977	Influenza A virus (A/gadwall duck/ALB/53/1977(H4N6))
	ABB19672	230	Avian	H1N1	1977	Influenza A virus (A/mallard/Alberta/127/1977(H1N1))
	ABB87511	230	Avian	H4N6	1977	Influenza A virus (A/blue-winged teal/ALB/243/1977(H4N6))
	ABB87705	230	Avian	H4N1	1977	Influenza A virus (A/mallard duck/Alberta/291/1977(H4N1))
	ABB87522	230	Avian	H4N8	1977	Influenza A virus (A/mallard duck/ALB/210/1977(H4N8))
	ABB90170	230	Avian	H4N3	1977	Influenza A virus (A/mallard/Alberta/300/1977(H4N3))
	ABB87961	230	Avian	H10N7	1977	Influenza A virus (A/mallard duck/ALB/302/1977(H10N7))
	ABB87233	230	Avian	H11N9	1977	Influenza A virus (A/mallard/Alberta/294/1977(H11N9))
	ABB19779	230	Avian	H4N6	1977	Influenza A virus (A/pintail duck/ALB/159/1977(H4N6))
	ABB87767	230	Avian	H7N3	1977	Influenza A virus (A/blue-winged teal/ALB/295/1977(H7N3))
	ABI84431	230	Avian	H7N3	1977	Influenza A virus (A/gadwall duck/Alberta/291/1977(H7N3))
	ABB87786	230	Avian	H7N3	1977	Influenza A virus (A/mallard duck/ALB/279/1977(H7N3))
	ABB87778	230	Avian	H7N3	1977	Influenza A virus (A/widgeon/Alberta/284/1977(H7N3))
	ABB87544	230	Avian	H4N8	1977	Influenza A virus (A/pintail duck/ALB/220/1977(H4N8))
	ABB87533	230	Avian	H4N6	1977	Influenza A virus (A/mallard duck/ALB/161/1977(H4N6))
	ABB19534	230	Avian	H1N1	1977	Influenza A virus (A/pintail duck/ALB/219/1977(H1N1))
	ABB87211	230	Avian	H10N7	1977	Influenza A virus (A/pintail duck/ALB/303/1977(H10N7))
	ABB17675	230	Avian	H2N9	1977	Influenza A virus (A/pintail/Alberta/293/1977(H2N9))
	ABB20259	230	Avian	H3N6	1977	Influenza A virus (A/duck/HK/231/1977(H3N6))
	ABI84571	230	Avian	H13N6	1977	Influenza A virus (A/gull/Maryland/704/1977(H13N6))
	ABB20347	230	Avian	H3N8	1977	Influenza A virus (A/shearwater/Australia/405/1978(H3N8))
	ABO33074	237	Human	H3N2	1978	Influenza A virus (A/Albany/14/1978(H3N2))
	ABP49453	237	Human	H1N1	1978	Influenza A virus (A/Albany/20/1978(H1N1))
	ACZ47595	230	Avian	H3N8	1978	Influenza A virus (A/American black duck/Western Australia/699/1978(H3N8))
	ABN59428	237	Human	H1N1	1978	Influenza A virus (A/Arizona/14/1978(H1N1))
	ABO38070	237	Human	H1N1	1978	Influenza A virus (A/Brazil/11/1978(H1N1))
	ABP49343	217	Human	H1N1	1978	Influenza A virus (A/California/10/1978(H1N1))
	ABY81354	237	Human	H1N1	1978	Influenza A virus (A/California/45/1978(H1N1))
	ABO32986	237	Human	H1N1	1978	Influenza A virus (A/Lackland/3/1978(H1N1))
	ABO32997	237	Human	H1N1	1978	Influenza A virus (A/Lackland/7/1978(H1N1))
	ABG26818	237	Human	H1N1	1978	Influenza A virus (A/Memphis/1/1978(H1N1))
	ABF47698	237	Human	H1N1	1978	Influenza A virus (A/Memphis/10/1978(H1N1))
	ABF47709	237	Human	H1N1	1978	Influenza A virus (A/Memphis/11/1978(H1N1))
	ABB96335	237	Human	H3N2	1978	Influenza A virus (A/Memphis/12/1978(H3N2))
	ABF47720	237	Human	H1N1	1978	Influenza A virus (A/Memphis/13/1978(H1N1))
	ABF47731	237	Human	H1N1	1978	Influenza A virus (A/Memphis/15/1978(H1N1))
	ABO38235	237	Human	H3N2	1978	Influenza A virus (A/Memphis/16/1978(H3N2))
	ABF47742	237	Human	H1N1	1978	Influenza A virus (A/Memphis/17/1978(H1N1))
	ABB96346	237	Human	H3N2	1978	Influenza A virus (A/Memphis/18/1978(H3N2))
	ABC46559	237	Human	H3N2	1978	Influenza A virus (A/Memphis/19/1978(H3N2))
	ABB96324	237	Human	H3N2	1978	Influenza A virus (A/Memphis/2/1978(H3N2))
	ABK79953	237	Human	H1N1	1978	Influenza A virus (A/Memphis/20/1978(H1N1))
	AEK65245	230	Avian	H3N8	1978	Influenza A virus (A/Pacific black duck/Western Australia/699/1978(H3N8))
	APC57884	230	Avian	H2N3	1978	Influenza A virus (A/black duck/New Jersey/1580/1978(H2N3))
	ACR58667	230	Avian	H3N8	1978	Influenza A virus (A/black duck/Western Australia/702/1978(H3N8))
	AHN04803	230	Avian	H11N9	1978	Influenza A virus (A/blue-winged teal/Wisconsin/103/1978(H11N9))
	AHN04791	230	Avian	H3N6	1978	Influenza A virus (A/blue-winged teal/Wisconsin/123/1978(H3N6))
	AHN04815	230	Avian	H11N9	1978	Influenza A virus (A/blue-winged teal/Wisconsin/151/1978(H11N9))
	AHN04827	230	Avian	H3N2	1978	Influenza A virus (A/blue-winged teal/Wisconsin/172/1978(H3N2))
	AHN04605	230	Avian	H4N2	1978	Influenza A virus (A/blue-winged teal/Wisconsin/175/1978(H4N2))
	AHN04839	230	Avian	H4N2	1978	Influenza A virus (A/blue-winged teal/Wisconsin/63/1978(H4N2))
	AHN04755	230	Avian	H3N2	1978	Influenza A virus (A/blue-winged teal/Wisconsin/97/1978(H3N2))
	ACZ47299	230	Avian	H4N8	1978	Influenza A virus (A/duck/Alberta/286/1978(H4N8))
	AFJ12612	230	Avian	H2N2	1978	Influenza A virus (A/duck/Hong Kong/273/1978(H2N2))
	ABB20245	230	Avian	H2N9	1978	Influenza A virus (A/duck/Hong Kong/278/1978(H2N9))
	AAP49176	226	Avian	H9N2	1978	Influenza A virus (A/duck/Hong Kong/289/78(H9N2))
	ABQ84575	223	Avian	H5N3	1978	Influenza A virus (A/duck/Hong Kong/312/1978(H5N3))
	ABB20234	230	Avian	H2N2	1978	Influenza A virus (A/duck/Hong Kong/319/1978(H2N2))
	ABB20267	230	Avian	H5N2	1978	Influenza A virus (A/duck/Hong Kong/342/78(H5N2))
	ABQ84577	230	Avian	H5N2	1978	Influenza A virus (A/duck/Hong Kong/342/78(H5N2))
	ABB88272	230	Avian	H4N6	1978	Influenza A virus (A/duck/Hong Kong/365/1978(H4N6))
	AAP49160	230	Avian	H9N2	1978	Influenza A virus (A/duck/Hong Kong/366/78(H9N2))
	ABQ84579	227	Avian	H5N3	1978	Influenza A virus (A/duck/Hong Kong/394/1978(H5N3))
	ACD88499	230	Avian	H3N2	1978	Influenza A virus (A/duck/NY/6874/1978(H3N2))
	AHN04244	230	Avian	H3N2	1978	Influenza A virus (A/duck/Wisconsin/1143/1978(H3N2))
	AHN04256	230	Avian	H3N2	1978	Influenza A virus (A/duck/Wisconsin/1149/1978(H3N2))
	AHN04268	230	Avian	H3N2	1978	Influenza A virus (A/duck/Wisconsin/1150/1978(H3N2))
	AHN04280	230	Avian	H3N2	1978	Influenza A virus (A/duck/Wisconsin/1151/1978(H3N2))
	AHN04292	230	Avian	H3N2	1978	Influenza A virus (A/duck/Wisconsin/1152/1978(H3N2))
	AHN04304	230	Avian	H3N2	1978	Influenza A virus (A/duck/Wisconsin/1155/1978(H3N2))
	AHN04316	230	Avian	H3N2	1978	Influenza A virus (A/duck/Wisconsin/1156/1978(H3N2))
	AHN04328	230	Avian	H3N2	1978	Influenza A virus (A/duck/Wisconsin/1159/1978(H3N2))
	AHN04340	230	Avian	H3N2	1978	Influenza A virus (A/duck/Wisconsin/1161/1978(H3N2))
	AHN04352	230	Avian	H3N2	1978	Influenza A virus (A/duck/Wisconsin/1164/1978(H3N2))
	AHN04364	230	Avian	H3N2	1978	Influenza A virus (A/duck/Wisconsin/1168/1978(H3N2))
	AHN04376	230	Avian	mixed	1978	Influenza A virus (A/duck/Wisconsin/1173/1978(mixed))
	AHN04389	230	Avian	H3N2	1978	Influenza A virus (A/duck/Wisconsin/1175/1978(H3N2))
	AHN04405	230	Avian	mixed	1978	Influenza A virus (A/duck/Wisconsin/1177/1978(mixed))
	AHN04419	230	Avian	H3N2	1978	Influenza A virus (A/duck/Wisconsin/1179/1978(H3N2))
	ACF41707	230	Equine	H3N8	1978	Influenza A virus (A/equine/Kascakew/1/1978(H3N8))
	ABY81442	230	Equine	H3N8	1978	Influenza A virus (A/equine/Kentucky/1/1978(H3N8))
	AHN04634	230	Avian	H6N1	1978	Influenza A virus (A/gadwall/Wisconsin/80/1978(H6N1))
	ABB88283	230	Avian	H5N3	1978	Influenza A virus (A/goose/Hong Kong/23/1978(H5N3))
	ABQ84573	230	Avian	H5N3	1978	Influenza A virus (A/goose/Hong Kong/23/1978(H5N3))
	AHN04719	230	Avian	H3N8	1978	Influenza A virus (A/green-winged teal/Wisconsin/282/1978(H3N8))
	AAB93945	230	Avian	H13N9	1978	Influenza A virus (A/gull/Maryland/1824/1978(H13N9))
	AAA43529	230	Avian	H8N4	1978	Influenza A virus (A/mallard/Alberta/827/1978(H8N4))
	AFJ13107	230	Avian	H2N3	1978	Influenza A virus (A/mallard/New York/66861/1978(H2N3))
	AAC35567	230	Avian	H2N2	1978	Influenza A virus (A/mallard/New York/6750/1978(H2N2))
	AAA43547	230	Avian	H2N2	1978	Influenza A virus (A/mallard/New York/6750/1978(H2N2))
	AFJ12535	230	Avian	H2N2	1978	Influenza A virus (A/mallard/New York/6750/1978(H2N2))
	AGB50867	230	Avian	H2N2	1978	Influenza A virus (A/mallard/New York/6750/1978(H2N2))
	AAA43545	230	Avian	H3N2	1978	Influenza A virus (A/mallard/New York/6874/1978(H3N2))
	AHN04863	230	Avian	H4N2	1978	Influenza A virus (A/mallard/Wisconsin/145/1978(H4N2))
	AAA43555	230	Avian		1978	Influenza A virus (A/pintail/Alberta/268/1978)
	AHN04683	230	Avian	H3N2	1978	Influenza A virus (A/pintail/Wisconsin/122/1978(H3N2))
	AHN04591	230	Avian	mixed	1978	Influenza A virus (A/pintail/Wisconsin/284/1978(mixed))
	AHN04707	230	Avian	H6N8	1978	Influenza A virus (A/shoveler/Wisconsin/207/1978(H6N8))
	AAC36143	230	Swine	H3N2	1978	Influenza A virus (A/swine/China/8/1978(H3N2))
	BBG92091	237	Swine	H3N2	1978	Influenza A virus (A/swine/Hong Kong/81/1978(H3N2))
	BAJ13312	227	Swine	H3N2	1978	Influenza A virus (A/swine/Hong Kong/81/1978(H3N2))
	BAJ13360	211	Swine	H1N1	1978	Influenza A virus (A/swine/Kanagawa/1/1978(H1N1))
	BBG91938	219	Swine	H1N1	1978	Influenza A virus (A/swine/Shimane/1/1978)
	BAJ14277	211	Swine	H1N1	1978	Influenza A virus (A/swine/Shizuoka/1/1978(H1N1))
	ABU80270	219	Swine	H1N1	1978	Influenza A virus (A/swine/Tennessee/10/1978(H1N1))
	ABR28696	219	Swine	H1N1	1978	Influenza A virus (A/swine/Tennessee/11/1978(H1N1))
	ABW71508	219	Swine	H1N1	1978	Influenza A virus (A/swine/Tennessee/2/1978(H1N1))
	ABX58662	219	Swine	H1N1	1978	Influenza A virus (A/swine/Tennessee/3/1978(H1N1))
	ABY51209	219	Swine	H1N1	1978	Influenza A virus (A/swine/Tennessee/4/1978(H1N1))
	ABW86579	219	Swine	H1N1	1978	Influenza A virus (A/swine/Tennessee/5/1978(H1N1))
	ABY51220	219	Swine	H1N1	1978	Influenza A virus (A/swine/Tennessee/7/1978(H1N1))
	ABW86590	219	Swine	H1N1	1978	Influenza A virus (A/swine/Tennessee/8/1978(H1N1))
	ACA96535	219	Swine	H1N1	1978	Influenza A virus (A/swine/Tennessee/9/1978(H1N1))
	BAJ14287	212	Swine	H1N1	1978	Influenza A virus (A/swine/Toyama/1/1978(H1N1))
	AHN04659	230	Avian	mixed	1978	Influenza A virus (A/widgeon/Wisconsin/208/1978(mixed))
	AHN04851	230	Avian	H6N8	1978	Influenza A virus (A/widgeon/Wisconsin/265/1978(H6N8))
	AHN04875	230	Avian	H6N8	1978	Influenza A virus (A/widgeon/Wisconsin/27/1978(H6N8))
	AHN04619	230	Avian	mixed	1978	Influenza A virus (A/widgeon/Wisconsin/278/1978(mixed))
	AHN04731	230	Avian	H6N8	1978	Influenza A virus (A/widgeon/Wisconsin/42/1978(H6N8))
	AHN04695	230	Avian	H6N1	1978	Influenza A virus (A/widgeon/Wisconsin/69/1978(H6N1))
	AHN04646	230	Avian	H6N8	1978	Influenza A virus (A/widgeon/Wisconsin/86/1978(H6N8))
	AHN04553	230	Avian	H6N8	1978	Influenza A virus (A/widgeon/Wisconsin/88/1978(H6N8))
	ADY70348	219	Swine	H1N1	1978	Influenza A virus (A/swine/Hong Kong/78/1978(H1N1))
	ADY70358	219	Swine	H1N1	1978	Influenza A virus (A/swine/Hong Kong/79/1978(H1N1))
	ADY70368	219	Swine	H1N1	1978	Influenza A virus (A/swine/Hong Kong/80/1978(H1N1))
	ADY70378	219	Swine	H1N1	1978	Influenza A virus (A/swine/Hong Kong/83/1978(H1N1))
	ADY70388	219	Swine	H1N1	1978	Influenza A virus (A/swine/Hong Kong/84/1978(H1N1))
	ABB88314	230	Avian	H3N8	1978	Influenza A virus (A/black duck/AUS/751/1978(H3N8))
	ABY51497	230	Avian	H3N8	1978	Influenza A virus (A/black duck/Perth/699/1978(H3N8))
	AFJ13096	230	Avian	H2N3	1978	Influenza A virus (A/black duck/New Jersey/1580/1978(H2N3))
	ABI84953	230	Avian	H1N5	1978	Influenza A virus (A/mallard duck/New York/6861/1978(H1N5))
	ABI84880	230	Avian	H2N3	1978	Influenza A virus (A/mallard/New York/66861/1978(H2N3))
	ABI84779	230	Avian	H3N2	1978	Influenza A virus (A/mallard/New York/6874/1978(H3N2))
	ABB19923	230	Avian	H7N2	1978	Influenza A virus (A/blue-winged teal/ALB/221/1978(H7N2))
	ABB18481	230	Avian	H6N5	1978	Influenza A virus (A/blue-winged teal/ALB/48/1978(H6N5))
	AHZ42114	230	Avian	H3N8	1978	Influenza A virus (A/blue-winged teal/Alberta/221/1978(H3N8))
	ABB18396	230	Avian	H6N2	1978	Influenza A virus (A/mallard duck/ALB/250/1978(H6N2))
	ABB87972	230	Avian	H10N3	1978	Influenza A virus (A/blue-winged teal/ALB/778/1978(H10N3))
	ABB18956	230	Avian	H6N2	1978	Influenza A virus (A/mallard duck/ALB/280/1978(H6N2))
	ABB18967	230	Avian	H6N2	1978	Influenza A virus (A/mallard duck/ALB/290/1978(H6N2))
	AFM38816	230	Avian	H2N3	1978	Influenza A virus (A/blue-winged teal/Alberta/604/1978(H2N3))
	ABB19015	230	Avian	H6N2	1978	Influenza A virus (A/mallard duck/Alberta/205/1978(H6N2))
	ABB87555	230	Avian	H4N2	1978	Influenza A virus (A/mallard duck/Alberta/354/1978(H4N2))
	ABB18983	230	Avian	H6N2	1978	Influenza A virus (A/pintail duck/ALB/367/1978(H6N2))
	ABB87393	230	Avian	H3N3	1978	Influenza A virus (A/mallard duck/ALB/712/1978(H3N3))
	ABB18990	230	Avian	H6N2	1978	Influenza A virus (A/blue-winged teal/ALB/651/1978(H6N2))
	ABB18999	230	Avian	H6N8	1978	Influenza A virus (A/mallard duck/ALB/761/1978(H6N8))
	ABB19008	230	Avian	H6N2	1978	Influenza A virus (A/pintail duck/ALB/647/1978(H6N2))
	ABI84678	230	Avian	H6N8	1978	Influenza A virus (A/turkey/Minnesota/501/1978(H6N8))
	AAU00817	230	Avian	H7N1	1979	Influenza A virus (A/African starling/England-Q/983/1979(H7N1))
	ABW36316	237	Human	H1N1	1979	Influenza A virus (A/Albany/8/1979(H1N1))
	ADT64800	230	Avian	H15N9	1979	Influenza A virus (A/Australian shelduck/Western Australia/1762/1979(H15N9))
	ABF21198	237	Human	H3N2	1979	Influenza A virus (A/Bangkok/1/1979(H3N2))
	AFH00719	237	Human	H3N2	1979	Influenza A virus (A/Bangkok/1/1979(H3N2))
	AFM68981	237	Human	H3N2	1979	Influenza A virus (A/Bangkok/1/1979(H3N2))
	ABN50761	237	Human	H1N1	1979	Influenza A virus (A/Memphis/1/1979(H1N1))
	AEK65224	230	Avian	H6N1	1979	Influenza A virus (A/Pacific black duck/Western Australia/2708/1979(H6N1))
	AEK65215	230	Avian	H6N1	1979	Influenza A virus (A/Pacific black duck/Western Australia/2741/1979(H6N1))
	ABQ01327	237	Human	H1N1	1979	Influenza A virus (A/USSR/46/1979(H1N1))
	ACZ47259	230	Avian	H13N6	1979	Influenza A virus (A/blackhead gull/Astrakhan/1421/1979(H13N6))
	AHN03440	230	Avian	H4N2	1979	Influenza A virus (A/blue-winged teal/Wisconsin/440/1979(H4N2))
	AHN03200	230	Avian	mixed	1979	Influenza A virus (A/blue-winged teal/Wisconsin/548/1979(mixed))
	AHN03152	230	Avian	H3N2	1979	Influenza A virus (A/blue-winged teal/Wisconsin/89/1979(H3N2))
	AAP49162	220	Avian	H9N2	1979	Influenza A virus (A/duck/Hong Kong/552/79(H9N2))
	ABB20338	230	Avian	H10N9	1979	Influenza A virus (A/duck/Hong Kong/562/1979(H10N9))
	AAP49174	230	Avian	H9N2	1979	Influenza A virus (A/duck/Hong Kong/610/79(H9N2))
	BAR64384	230	Avian	H5N3	1979	Influenza A virus (A/duck/Hong Kong/694/1979(H5N3))
	ABQ84581	227	Avian	H5N3	1979	Influenza A virus (A/duck/Hong Kong/698/1979(H5N3))
	ACD12177	230	Avian	H9N2	1979	Influenza A virus (A/duck/Hong Kong/702/1979(H9N2))
	ACD12188	230	Avian	H9N2	1979	Influenza A virus (A/duck/Hong Kong/702/1979-chicken adapted(H9N2))
	ACD12199	230	Avian	H9N2	1979	Influenza A virus (A/duck/Hong Kong/702/1979-quail adapted(H9N2))
	ACD12210	230	Avian	H9N2	1979	Influenza A virus (A/duck/Hong Kong/702/1979-quail adapted(H9N2))
	AAB51011	229	Avian	H1N3	1979	Influenza A virus (A/duck/Hong Kong/717/1979(H1N3))
	AID48459	230	Avian	H1N1	1979	Influenza A virus (A/duck/Schleswig/21/1979(H1N1))
	AAC31248	230	Equine	H3N8	1979	Influenza A virus (A/eq/Newmarket/D63/79(H3N8))
	ACD85401	230	Equine	H3N8	1979	Influenza A virus (A/equine/Fontainebleau/1/1979(H3N8))
	AAC35571	230	Equine	H3N8	1979	Influenza A virus (A/equine/Fontainebleau/1979(H3N8))
	AEM60118	230	Equine	H3N8	1979	Influenza A virus (A/equine/New Market/1/1979(H3N8))
	AAC35573	230	Equine	H3N8	1979	Influenza A virus (A/equine/New Market/1979(H3N8))
	AEM60129	230	Equine	H3N8	1979	Influenza A virus (A/equine/New Market/nasalwash1/1979(H3N8))
	ACD85368	230	Equine	H3N8	1979	Influenza A virus (A/equine/Switzerland/1118/1979(H3N8))
	ABX88815	230	Avian	H6N2	1979	Influenza A virus (A/eurasian coot/Western Australia/2727/1979(H6N2))
	ABI85052	230	Avian	H7N7	1979	Influenza A virus (A/goose/Leipzig/187-7/1979(H7N7))
	ACV41465	230	Avian	H4N4	1979	Influenza A virus (A/gray teal/Western Australia/1840/1979(H4N4))
	ACC63246	230	Avian	H4N6	1979	Influenza A virus (A/gray teal/Western Australia/1855/1979(H4N6))
	AHN02689	230	Avian	H6N5	1979	Influenza A virus (A/green-winged teal/Wisconsin/109/1979(H6N5))
	AHN02701	230	Avian	H6N5	1979	Influenza A virus (A/green-winged teal/Wisconsin/110/1979(H6N5))
	AHN02713	230	Avian	H6N5	1979	Influenza A virus (A/green-winged teal/Wisconsin/112/1979(H6N5))
	AHN02725	230	Avian	H6N5	1979	Influenza A virus (A/green-winged teal/Wisconsin/116/1979(H6N5))
	AHN03706	230	Avian	H4N2	1979	Influenza A virus (A/green-winged teal/Wisconsin/118/1979(H4N2))
	AHN02629	230	Avian	H6N5	1979	Influenza A virus (A/green-winged teal/Wisconsin/19/1979(H6N5))
	AHN02893	230	Avian	H11N9	1979	Influenza A virus (A/green-winged teal/Wisconsin/561/1979(H11N9))
	AHN03898	230	Avian	H9N1	1979	Influenza A virus (A/green-winged teal/Wisconsin/562/1979(H9N1))
	AHN02665	230	Avian	H6N5	1979	Influenza A virus (A/green-winged teal/Wisconsin/85/1979(H6N5))
	AHN02677	230	Avian	H6N5	1979	Influenza A virus (A/green-winged teal/Wisconsin/87/1979(H6N5))
	ABQ45378	230	Avian	H3N1	1979	Influenza A virus (A/mallard duck/Minnesota/1979(H3N1))
	BBG92166	230	Avian	H4N2	1979	Influenza A virus (A/mallard/Alberta/223/1979(H4N2))
	AHN02737	230	Avian	H6N5	1979	Influenza A virus (A/mallard/Wisconsin/125/1979(H6N5))
	AHN03164	230	Avian	H3N8	1979	Influenza A virus (A/mallard/Wisconsin/144/1979(H3N8))
	AHN03176	230	Avian	H3N8	1979	Influenza A virus (A/mallard/Wisconsin/168/1979(H3N8))
	AHN03188	230	Avian	H3N8	1979	Influenza A virus (A/mallard/Wisconsin/213/1979(H3N8))
	AHN02749	230	Avian	H1N1	1979	Influenza A virus (A/mallard/Wisconsin/216/1979(H1N1))
	AHN03802	230	Avian	H7N3	1979	Influenza A virus (A/mallard/Wisconsin/223/1979(H7N3))
	AHN02809	230	Avian	H10N7	1979	Influenza A virus (A/mallard/Wisconsin/230/1979(H10N7))
	AHN03116	230	Avian	H3N8	1979	Influenza A virus (A/mallard/Wisconsin/29/1979(H3N8))
	AHN03128	230	Avian	H3N8	1979	Influenza A virus (A/mallard/Wisconsin/31/1979(H3N8))
	AHN03826	230	Avian	H8N4	1979	Influenza A virus (A/mallard/Wisconsin/426/1979(H8N4))
	AHN03814	230	Avian	H7N3	1979	Influenza A virus (A/mallard/Wisconsin/438/1979(H7N3))
	AHN02857	230	Avian	H11N9	1979	Influenza A virus (A/mallard/Wisconsin/443/1979(H11N9))
	AHN01105	230	Avian	H10N7	1979	Influenza A virus (A/mallard/Wisconsin/455/1979(H10N7))
	AHN01141	230	Avian	H12N6	1979	Influenza A virus (A/mallard/Wisconsin/480/1979(H12N6))
	AHN02785	230	Avian	H1N1	1979	Influenza A virus (A/mallard/Wisconsin/524/1979(H1N1))
	AHN02869	230	Avian	H11N9	1979	Influenza A virus (A/mallard/Wisconsin/538/1979(H11N9))
	AHN02881	230	Avian	H11N9	1979	Influenza A virus (A/mallard/Wisconsin/540/1979(H11N9))
	AHN01229	230	Avian	H6N1	1979	Influenza A virus (A/mallard/Wisconsin/541/1979(H6N1))
	AHN03718	230	Avian	H1N2	1979	Influenza A virus (A/mallard/Wisconsin/590/1979(H1N2))
	AHN03910	230	Avian	H11N9	1979	Influenza A virus (A/mallard/Wisconsin/633/1979(H11N9))
	AHN03452	230	Avian	H4N2	1979	Influenza A virus (A/mallard/Wisconsin/637/1979(H4N2))
	AHN02797	230	Avian	H1N1	1979	Influenza A virus (A/mallard/Wisconsin/654/1979(H1N1))
	AHN03140	230	Avian	H3N8	1979	Influenza A virus (A/mallard/Wisconsin/72/1979(H3N8))
	AHN02653	230	Avian	H1N1	1979	Influenza A virus (A/mallard/Wisconsin/73/1979(H1N1))
	BBG91982	230	Avian	H4N6	1979	Influenza A virus (A/pintail/Alberta/119/1979(H4N6))
	AAA43557	230	Avian	H4N6	1979	Influenza A virus (A/pintail/Alberta/119/1979)
	AAA43561	230	Avian		1979	Influenza A virus (A/pintail/Alberta/121/1979)
	ACZ47425	200	Avian	H7	1979	Influenza A virus (A/pintail/Alberta/21/1979(H7))
	AAA43559	230	Avian		1979	Influenza A virus (A/pintail/Alberta/358/1979)
	AHN02761	230	Avian	H6N5	1979	Influenza A virus (A/pintail/Wisconsin/447/1979(H6N5))
	AGB51339	230	Avian	H15N9	1979	Influenza A virus (A/shearWater/Australia/2576/1979(H15N9))
	ACZ47267	230	Avian	H15N6	1979	Influenza A virus (A/shearwater/Australia/2576/1979(H15N6))
	ACO24988	228	Swine	H1N1	1979	Influenza A virus (A/swine/Belgium/WVL1/1979(H1N1))
	BAG49748	219	Swine	H1N1	1979	Influenza A virus (A/swine/Kyoto/3/1979(H1N1))
	ABR28641	219	Swine	H1N1	1979	Influenza A virus (A/swine/Minnesota/5892-7/1979(H1N1))
	ACF25633	230	Avian	H5N3	1979	Influenza A virus (A/turkey/CA/6878/1979(H5N3))
	ACZ36667	230	Avian	H10N7	1979	Influenza A virus (A/turkey/MN/3/1979(H10N7))
	ABB88143	230	Avian	H15N9	1979	Influenza A virus (A/wedge-tailed shearwater/Western Australia/2576/1979(H15N9))
	AHN02773	230	Avian	H6N5	1979	Influenza A virus (A/widgeon/Wisconsin/468/1979(H6N5))
	AHN01804	230	Avian	H1N1	1979	Influenza A virus (A/widgeon/Wisconsin/505/1979(H1N1))
	AHN02641	230	Avian	H6N5	1979	Influenza A virus (A/widgeon/Wisconsin/55/1979(H6N5))
	ABB20356	230	Avian	H6N1	1979	Influenza A virus (A/gray teal/Australia/1/1979(H6N1))
	ABB20366	230	Avian	H4N4	1979	Influenza A virus (A/gray teal/Australia/2/1979(H4N4))
	ABB20377	230	Avian	H4N6	1979	Influenza A virus (A/gray teal/Australia/3/1979(H4N6))
	AEB66921	230	Avian	H12N6	1979	Influenza A virus (A/duck/Wisconsin/480/1979(H12N6))
	AGI01806	237	Human	H3N2	1979	Influenza A virus (A/Taiwan/10/1979(H3N2))
	ABI84631	230	Avian	H10N7	1979	Influenza A virus (A/mallard duck/Minnesota/19/1979(H10N7))
	ABI84641	230	Avian	H10N8	1979	Influenza A virus (A/turkey/Minnesota/5/1979(H10N8))
	ABB87566	230	Avian	H4N2	1979	Influenza A virus (A/mallard duck/Alberta/106/1979(H4N2))
	ABB87734	230	Avian	H8N4	1979	Influenza A virus (A/pintail duck/Alberta/114/1979(H8N4))
	AFJ13118	230	Avian	H2N3	1979	Influenza A virus (A/mallard/Alberta/309/1979(H2N3))
	ABB19545	230	Avian	H1N1	1979	Influenza A virus (A/pintail duck/ALB/238/1979(H1N1))
	ABB87404	230	Avian	H3N8	1979	Influenza A virus (A/green-winged teal/ALB/438/1979(H3N8))
	ABB87415	230	Avian	H3N6	1979	Influenza A virus (A/pintail duck/ALB/462/1979(H3N6))
	ABB87577	230	Avian	H4N2	1979	Influenza A virus (A/blue-winged teal/Alberta/580/1979(H4N2))
	ABB86790	230	Avian	H3N8	1979	Influenza A virus (A/mallard duck/ALB/564/1979(H3N8))
	ABB87588	230	Avian	H4N2	1979	Influenza A virus (A/pintail duck/ALB/599/1979(H4N2))
	ABB86801	230	Avian	H3N6	1979	Influenza A virus (A/mallard duck/ALB/676/1979(H3N6))
	ABB19681	230	Avian	H3N5	1979	Influenza A virus (A/mallard/Alberta/663/1979(H3N5))
	ABB87424	230	Avian	H3N2	1979	Influenza A virus (A/pintail duck/ALB/627/1979(H3N2))
	ABB19077	230	Avian	H6N8	1979	Influenza A virus (A/pintail duck/ALB/628/1979(H6N8))
	AFJ13130	230	Avian	mixed	1979	Influenza A virus (A/mallard/Alberta/838/1979(mixed))
	AFJ13132	230	Avian	mixed	1979	Influenza A virus (A/mallard/Alberta/838/1979(mixed))
	ABB19556	230	Avian	H1N1	1979	Influenza A virus (A/mallard/Alberta/965/1979(H1N1))
	ABB19688	230	Avian	H3N4	1979	Influenza A virus (A/mallard duck/ALB/1012/1979(H3N4))
	ABB19030	230	Avian	H6N5	1979	Influenza A virus (A/pintail duck/ALB/1045/1979(H6N5))
	ABB19024	230	Avian	H6N5	1979	Influenza A virus (A/pintail/Alberta/1040/1979(H6N5))
	ABB19035	230	Avian	H6N5	1979	Influenza A virus (A/mallard duck/ALB/1081/1979(H6N5))
	ABB19088	230	Avian	H6N9	1979	Influenza A virus (A/mallard duck/ALB/1151/1979(H6N9))
	ABB19038	230	Avian	H6N5	1979	Influenza A virus (A/mallard duck/ALB/1270/1979(H6N5))
	ABB19068	230	Avian	H6N2	1979	Influenza A virus (A/pintail duck/Alberta/1360/1979(H6N2))
	ABB21824	230	Avian	H4N2	1979	Influenza A virus (A/turkey/Minnesota/833/1980(H4N2))
	ABB20318	230	Avian	H9N2	1979	Influenza A virus (A/duck/Hong Kong/784/1979(H9N2))
	ABI84888	230	Avian	H4N2	1979	Influenza A virus (A/blue-winged teal/New York/370ac/1979(H4N2))
	ADY70399	230	Swine	H1N1	1979	Influenza A virus (A/swine/Hong Kong/86/1979(H1N1))
	AID48653	230	Swine	H1N1	1979	Influenza A virus (A/swine/Arnsberg/1/1979(H1N1))
	AID48641	230	Swine	H1N1	1979	Influenza A virus (A/swine/Arnsberg/6554/1979(H1N1))
	ADY70410	230	Swine	H1N1	1979	Influenza A virus (A/swine/Hong Kong/100/1979(H1N1))
	ADY70421	230	Swine	H1N1	1979	Influenza A virus (A/swine/Hong Kong/101/1979(H1N1))
	ADY70432	230	Swine	H1N1	1979	Influenza A virus (A/swine/Hong Kong/89/1979(H1N1))
	ADY70443	230	Swine	H1N1	1979	Influenza A virus (A/swine/Hong Kong/90/1979(H1N1))
	ADY70454	230	Swine	H1N1	1979	Influenza A virus (A/swine/Hong Kong/91/1979(H1N1))
	ADY70465	230	Swine	H1N1	1979	Influenza A virus (A/swine/Hong Kong/92/1979(H1N1))
	ADY70476	230	Swine	H1N1	1979	Influenza A virus (A/swine/Hong Kong/94/1979(H1N1))
	ADY70487	230	Swine	H1N1	1979	Influenza A virus (A/swine/Hong Kong/95/1979(H1N1))
	ADY70498	230	Swine	H1N1	1979	Influenza A virus (A/swine/Hong Kong/96/1979(H1N1))
	ADY70509	230	Swine	H1N1	1979	Influenza A virus (A/swine/Hong Kong/97/1979(H1N1))
	ADY70520	230	Swine	H1N1	1979	Influenza A virus (A/swine/Hong Kong/99/1979(H1N1))
	ABB46552	237	Human	H3N2	1980	Influenza A virus (A/Hong Kong/45/1980(H3N2))
	ABB04288	237	Human	H3N2	1980	Influenza A virus (A/Hong Kong/46/1980(H3N2))
	ABO38367	237	Human	H1N1	1980	Influenza A virus (A/India/6263/1980(H1N1))
	ABF83570	234	Human	H1N1	1980	Influenza A virus (A/Maryland/2/1980(H1N1))
	ABO33011	237	Human	H1N1	1980	Influenza A virus (A/Maryland/2/1980(H1N1))
	ABD16767	237	Human	H3N2	1980	Influenza A virus (A/Memphis/1/1980(H3N2))
	ABC86142	237	Human	H3N2	1980	Influenza A virus (A/Memphis/3/1980(H3N2))
	ABC46570	237	Human	H3N2	1980	Influenza A virus (A/Memphis/4/1980(H3N2))
	ABF47753	237	Human	H1N1	1980	Influenza A virus (A/Memphis/7/1980(H1N1))
	ABC40560	237	Human	H3N2	1980	Influenza A virus (A/Memphis/9/1980(H3N2))
	ABB53756	237	Human	H3N2	1980	Influenza A virus (A/Nanjing/13/1980(H3N2))
	ADT64841	230	Avian	H6N5	1980	Influenza A virus (A/Pacific black duck/Western Australia/4045/1980(H6N5))
	AFG72034	237	Human	H3N2	1980	Influenza A virus (A/Rotterdam/577/1980(H3N2))
	AHN00219	230	Avian	H3N2	1980	Influenza A virus (A/blue-winged teal/Wisconsin/109/1980(H3N2))
	AHN04160	230	Avian	H3N8	1980	Influenza A virus (A/blue-winged teal/Wisconsin/124/1980(H3N8))
	AHN04172	230	Avian	H6N1	1980	Influenza A virus (A/blue-winged teal/Wisconsin/134/1980(H6N1))
	AHN04124	230	Avian	H6N1	1980	Influenza A virus (A/blue-winged teal/Wisconsin/142/1980(H6N1))
	AHN04184	230	Avian	H11N9	1980	Influenza A virus (A/blue-winged teal/Wisconsin/145/1980(H11N9))
	AHN04220	230	Avian	H3N2	1980	Influenza A virus (A/blue-winged teal/Wisconsin/156/1980(H3N2))
	ABI84481	230	Avian	H1N1	1980	Influenza A virus (A/duck/Australia/749/1980(H1N1))
	BAF33065	230	Avian	H3N8	1980	Influenza A virus (A/duck/Hokkaido/8/1980(H3N8))
	ABQ84583	230	Avian	H5N3	1980	Influenza A virus (A/duck/Hong Kong/819/1980(H5N3))
	BAR64395	230	Avian	H5N3	1980	Influenza A virus (A/duck/Hong Kong/819/1980(H5N3))
	BAR64406	230	Avian	H5N3	1980	Influenza A virus (A/duck/Hong Kong/820/1980(H5N3))
	BAR64417	230	Avian	H5N3	1980	Influenza A virus (A/duck/Hong Kong/821/1980(H5N3))
	BAU50911	230	Avian	H10N5	1980	Influenza A virus (A/duck/Hong Kong/934/1980(H10N5))
	AAC40663	230	Avian	H5N2	1980	Influenza A virus (A/duck/Michigan/1980(H5N2))
	ADX06978	230	Avian	H7N7	1980	Influenza A virus (A/duck/Potsdam/15/1980(H7N7))
	ADT64855	230	Avian	H1N1	1980	Influenza A virus (A/duck/Victoria/2a/1980(H1N1))
	AEK70437	230	Avian	H1N1	1980	Influenza A virus (A/duck/Victoria/2b/1980(H1N1))
	AEK70406	230	Avian	H4N6	1980	Influenza A virus (A/duck/Victoria/3/1980(H4N6))
	AEK65274	230	Avian	H4N6	1980	Influenza A virus (A/duck/Victoria/4/1980(H4N6))
	ABY81464	230	Equine	H3N8	1980	Influenza A virus (A/equine/California/1/1980(H3N8))
	ACF22120	230	Equine	H3N8	1980	Influenza A virus (A/equine/Kentucky/2/1980(H3N8))
	ABY81453	230	Equine	H3N8	1980	Influenza A virus (A/equine/Kentucky/4/1980(H3N8))
	ACD85379	230	Equine	H3N8	1980	Influenza A virus (A/equine/Romania/1/1980(H3N8))
	AHN04148	230	Avian	H6N6	1980	Influenza A virus (A/green-winged teal/Wisconsin/121/1980(H6N6))
	AHN04112	230	Avian	H6N1	1980	Influenza A virus (A/green-winged teal/Wisconsin/131/1980(H6N1))
	AAB93947	230	Avian	H13N6	1980	Influenza A virus (A/gull/Massachusetts/26/1980(H13N6))
	AAB93935	230	Avian	H13N6	1980	Influenza A virus (A/gull/Minnesota/945/1980(H13N6))
	AFJ12843	230	Avian	H2N3	1980	Influenza A virus (A/mallard/Berlin/452-6/1980(H2N3))
	AFJ12400	230	Avian	mixed	1980	Influenza A virus (A/mallard/Berlin/453-4/1980(mixed))
	AFJ12854	230	Avian	H2N3	1980	Influenza A virus (A/mallard/Rugen/26-4/1980(H2N3))
	AFJ12412	230	Avian	mixed	1980	Influenza A virus (A/mallard/Rugen/27-6/1980(mixed))
	AHN04066	230	Avian	H6N1	1980	Influenza A virus (A/mallard/Wisconsin/1/1980(H6N1))
	AHN04136	230	Avian	H4N8	1980	Influenza A virus (A/mallard/Wisconsin/120/1980(H4N8))
	AHN04208	230	Avian	H3N2	1980	Influenza A virus (A/mallard/Wisconsin/155/1980(H3N2))
	AHN04088	230	Avian	H6N1	1980	Influenza A virus (A/mallard/Wisconsin/16/1980(H6N1))
	AHN00231	230	Avian	H3N2	1980	Influenza A virus (A/mallard/Wisconsin/260/1980(H3N2))
	AHN00135	230	Avian	H11N9	1980	Influenza A virus (A/mallard/Wisconsin/261/1980(H11N9))
	AHN04076	230	Avian	H6N1	1980	Influenza A virus (A/mallard/Wisconsin/3/1980(H6N1))
	ACF22424	230	Avian	H4N8	1980	Influenza A virus (A/red-necked stint/Western Australia/4126/1980(H4N8))
	BAF37024	210	Seal	H7N7	1980	Influenza A virus (A/seal/Massachusetts/1/1980(H7N7))
	BAH02176	219	Swine	H1N2	1980	Influenza A virus (A/swine/Ehime/1/1980(H1N2))
	BBG82799	219	Swine	H1N1	1980	Influenza A virus (A/swine/Hokkaido/1980)
	AID48629	230	Swine	H1N1	1980	Influenza A virus (A/swine/Marseille/2260/1980(H1N1))
	CAA81479	230	Swine	H1N1	1980	Influenza A virus (A/swine/Netherlands/25/1980(H1N1))
	AID48617	230	Swine	H1N1	1980	Influenza A virus (A/swine/Netherlands/25/1980(H1N1))
	AAC36141	230	Swine	H1N1	1980	Influenza A virus (A/swine/Netherlands/3/1980(H1N1))
	ABR28718	219	Swine	H1N1	1980	Influenza A virus (A/swine/Wisconsin/11/1980(H1N1))
	ABD61254	237	Swine	H3N2	1980	Influenza A virus (A/swine/Wisconsin/194/1980(H3N2))
	ABS49959	219	Swine	H1N1	1980	Influenza A virus (A/swine/Wisconsin/629/1980(H1N1))
	ABR28740	219	Swine	H1N1	1980	Influenza A virus (A/swine/Wisconsin/641/1980(H1N1))
	ABR28751	219	Swine	H1N1	1980	Influenza A virus (A/swine/Wisconsin/661/1980(H1N1))
	ABU80281	219	Swine	H1N1	1980	Influenza A virus (A/swine/Wisconsin/663/1980(H1N1))
	ABR28762	219	Swine	H1N1	1980	Influenza A virus (A/swine/Wisconsin/8/1980(H1N1))
	ABO52736	230	Avian	H5N2	1980	Influenza A virus (A/turkey/Italy/1980(H5N2))
	ACD88521	219	Avian	H1N1	1980	Influenza A virus (A/turkey/Kansas/4880/1980 (H1N1))
	ACS92889	230	Avian	H7N3	1980	Influenza A virus (A/turkey/Minnesota/1138/1980(H7N3))
	AHN00614	230	Avian	H6N1	1980	Influenza A virus (A/widgeon/Wisconsin/140/1980(H6N1))
	AHN04196	230	Avian	H6N6	1980	Influenza A virus (A/widgeon/Wisconsin/15/1980(H6N6))
	AHN04100	230	Avian	H6N1	1980	Influenza A virus (A/widgeon/Wisconsin/20/1980(H6N1))
	AHN04232	230	Avian	H3N2	1980	Influenza A virus (A/wood duck/Wisconsin/158/1980(H3N2))
	ABB88395	230	Avian	H9N2	1980	Influenza A virus (A/goose/MN/5733-1/1980(H9N2))
	ABI84653	230	Avian	H6N2	1980	Influenza A virus (A/turkey/Minnesota/836/1980(H6N2))
	ABI84646	230	Avian	H6N1	1980	Influenza A virus (A/turkey/Minnesota/799/1980(H6N1))
	AGI02120	237	Human	H1N1	1980	Influenza A virus (A/Taiwan/509/1980(H1N1))
	AGI01808	237	Human	H3N2	1980	Influenza A virus (A/Taiwan/521/1980(H3N2))
	AGI01810	237	Human	H3N2	1980	Influenza A virus (A/Taiwan/546/1980(H3N2))
	ABX88859	230	Avian	H3N8	1980	Influenza A virus (A/red-necked stint/Bunbury/4500/1980(H3N8))
	AGI01812	237	Human	H3N2	1980	Influenza A virus (A/Taiwan/601/1980(H3N2))
	ABB87794	230	Avian	H3N8	1980	Influenza A virus (A/pintail duck/Alberta/169/1980(H3N8))
	AFJ13143	230	Avian	H2N3	1980	Influenza A virus (A/mallard/Alberta/202/1980(H2N3))
	AFJ13154	230	Avian	H2N3	1980	Influenza A virus (A/mallard/Alberta/207/1980(H2N3))
	AFJ13165	230	Avian	H2N3	1980	Influenza A virus (A/pintail duck/Alberta/211/1980(H2N3))
	AFJ13176	230	Avian	H2N3	1980	Influenza A virus (A/mallard/Alberta/501/1980(H2N3))
	ABB21798	230	Avian	H7N3	1980	Influenza A virus (A/pheasant/Minnesota/917/1980(H7N3))
	AFJ13187	230	Avian	H2N3	1980	Influenza A virus (A/mallard/Alberta/529/1980(H2N3))
	AFJ13198	230	Avian	H2N3	1980	Influenza A virus (A/mallard/Alberta/558/1980(H2N3))
	ABI84425	230	Avian	H5N2	1980	Influenza A virus (A/mallard duck/Alberta/645/1980(H5N2))
	AFJ13209	230	Avian	H2N3	1980	Influenza A virus (A/mallard/Alberta/673/1980(H2N3))
	ABB21766	230	Avian	H13N6	1980	Influenza A virus (A/gull/Minnesota/945/1980(H13N6))
	ABI84668	230	Avian	H6N6	1980	Influenza A virus (A/turkey/Minnesota/957/1980(H6N6))
	ABB21788	230	Avian	H6N6	1980	Influenza A virus (A/blue-winged teal/MN/993/1980(H6N6))
	ABB20392	230	Avian	H6N5	1980	Influenza A virus (A/black duck/AUS/4045/1980(H6N5))
	ABB21817	230	Avian	H4N8	1980	Influenza A virus (A/domestic duck/Minnesota/1086/1980(H4N8))
	ABB20401	230	Avian	H4N8	1980	Influenza A virus (A/red-necked stint/Australia/4189/1980(H4N8))
	ABI84688	230	Avian	H7N3	1980	Influenza A virus (A/turkey/Minnesota/1200/1980(H7N3))
	AFG99121	237	Human	H3N2	1980	Influenza A virus (A/Netherlands/209/1980(H3N2))
	ABB20409	230	Avian	H3N8	1980	Influenza A virus (A/red-necked stint/Australia/4500/1980(H3N8))
	AGI02122	237	Human	H1N1	1980	Influenza A virus (A/Taiwan/777/1980(H1N1))
	AGI02124	236	Human	H1N1	1980	Influenza A virus (A/Taiwan/783/1980(H1N1))
	ABB90275	230	Seal	H7N7	1980	Influenza A virus (A/seal/Mass/1-SC35M/1980(H7N7))
	ABO52263	237	Human	H1N1	1981	Influenza A virus (A/Baylor/4052/1981(H1N1))
	AFG72045	237	Human	H3N2	1981	Influenza A virus (A/Bilthoven/4791/1981(H3N2))
	AFG99132	237	Human	H3N2	1981	Influenza A virus (A/Lyon/2380/1981(H3N2))
	ABC46581	237	Human	H3N2	1981	Influenza A virus (A/Memphis/1/1981(H3N2))
	AHN00662	230	Avian	H3N2	1981	Influenza A virus (A/blue-winged teal/Wisconsin/331/1981(H3N2))
	AHN00674	230	Avian	H6N6	1981	Influenza A virus (A/blue-winged teal/Wisconsin/333/1981(H6N6))
	AFJ12435	230	Avian	H2N3	1981	Influenza A virus (A/duck/Rugen/78-6/1981(H2N3))
	AFJ12909	230	Avian	H2N3	1981	Influenza A virus (A/duck/Rugen/79-6/1981(H2N3))
	AFJ12920	230	Avian	H2N3	1981	Influenza A virus (A/duck/Rugen/88-4/1981(H2N3))
	AFJ12931	230	Avian	H2N3	1981	Influenza A virus (A/duck/Rugen/88-6/1981(H2N3))
	ADT64864	230	Avian	H1N1	1981	Influenza A virus (A/duck/Victoria/23/1981(H1N1))
	AEK65293	230	Avian	H8N4	1981	Influenza A virus (A/duck/Victoria/24/1981(H8N4))
	ADT64871	230	Avian	H5N2	1981	Influenza A virus (A/duck/Victoria/26/1981(H5N2))
	ADT64879	230	Avian	H12N7	1981	Influenza A virus (A/duck/Victoria/30a/1981(H12N7))
	ABY81530	230	Equine	H3N8	1981	Influenza A virus (A/equine/Georgia/1/1981(H3N8))
	ABY81563	230	Equine	H3N8	1981	Influenza A virus (A/equine/Georgia/10/1981(H3N8))
	ABY81574	230	Equine	H3N8	1981	Influenza A virus (A/equine/Georgia/13/1981(H3N8))
	ABY81541	230	Equine	H3N8	1981	Influenza A virus (A/equine/Georgia/3/1981(H3N8))
	ABY81552	230	Equine	H3N8	1981	Influenza A virus (A/equine/Georgia/9/1981(H3N8))
	ABY81486	230	Equine	H3N8	1981	Influenza A virus (A/equine/Kentucky/1/1981(H3N8))
	ABY81475	230	Equine	H3N8	1981	Influenza A virus (A/equine/Kentucky/2/1981(H3N8))
	ACA24540	230	Equine	H3N8	1981	Influenza A virus (A/equine/Kentucky/3/1981(H3N8))
	ACA96546	230	Equine	H3N8	1981	Influenza A virus (A/equine/Kentucky/Rosie100/1981(H3N8))
	ABY81585	230	Equine	H3N8	1981	Influenza A virus (A/equine/Kentucky/magnificent_genius1/1981(H3N8))
	AHN04671	230	Avian	H6N6	1981	Influenza A virus (A/green-winged teal/Wisconsin/478/1981(H6N6))
	AAC35576	230	Avian	H13N6	1981	Influenza A virus (A/gull/Minnesota/1352/1981(H13N6))
	AHN00638	230	Avian	H5N2	1981	Influenza A virus (A/mallard/Saskatchewan/17/1981(H5N2))
	AHN03730	230	Avian	H6N2	1981	Influenza A virus (A/mallard/Saskatchewan/36/1981(H6N2))
	AHN02821	230	Avian	H10N7	1981	Influenza A virus (A/mallard/Saskatchewan/65/1981(H10N7))
	AHN00243	230	Avian	H4N6	1981	Influenza A virus (A/mallard/Saskatchewan/68/1981(H4N6))
	AHN04983	230	Avian	H6N8	1981	Influenza A virus (A/mallard/Saskatchewan/83/1981(H6N8))
	AFJ12425	230	Avian	H1	1981	Influenza A virus (A/mallard/Stralsund/40-6/1981(H1))
	AFJ12898	230	Avian	H2N1	1981	Influenza A virus (A/mallard/Stralsund/41-4/1981(H2N1))
	AFJ12887	230	Avian	H2N1	1981	Influenza A virus (A/mallard/Stralsund/41-6/1981(H2N1))
	AFJ12876	230	Avian	H2N3	1981	Influenza A virus (A/mallard/Stralsund/45-6/1981(H2N3))
	AFJ12865	230	Avian	H2N3	1981	Influenza A virus (A/mallard/Stralsund/48-6/1981(H2N3))
	AFJ12942	230	Avian	H2N3	1981	Influenza A virus (A/mallard/Stralsund/55-4/1981(H2N3))
	AFJ12953	230	Avian	H2N3	1981	Influenza A virus (A/mallard/Stralsund/55-6/1981(H2N3))
	AHN00386	230	Avian	H7N3	1981	Influenza A virus (A/mallard/Wisconsin/143/1981(H7N3))
	AHN00997	230	Avian	H10N7	1981	Influenza A virus (A/mallard/Wisconsin/27/1981(H10N7))
	AHN00626	230	Avian	H6N6	1981	Influenza A virus (A/mallard/Wisconsin/307/1981(H6N6))
	AHN00147	230	Avian	H12N5	1981	Influenza A virus (A/mallard/Wisconsin/317/1981(H12N5))
	AHN00027	230	Avian	H10N7	1981	Influenza A virus (A/mallard/Wisconsin/33/1981(H10N7))
	AHN00254	230	Avian	H4N2	1981	Influenza A virus (A/mallard/Wisconsin/333/1981(H4N2))
	AHN00039	230	Avian	H10N7	1981	Influenza A virus (A/mallard/Wisconsin/34/1981(H10N7))
	AHN04935	230	Avian	H4N2	1981	Influenza A virus (A/mallard/Wisconsin/365/1981(H4N2))
	AHN00686	230	Avian	H4N2	1981	Influenza A virus (A/mallard/Wisconsin/373/1981(H4N2))
	AHN00841	230	Avian	H3N8	1981	Influenza A virus (A/mallard/Wisconsin/409/1981(H3N8))
	AHN01816	230	Avian	H5N2	1981	Influenza A virus (A/mallard/Wisconsin/411/1981(H5N2))
	AHN00853	230	Avian	H3N2	1981	Influenza A virus (A/mallard/Wisconsin/414/1981(H3N2))
	AHM99295	230	Avian	H3N8	1981	Influenza A virus (A/mallard/Wisconsin/415/1981(H3N8))
	AHN00051	230	Avian	H10N7	1981	Influenza A virus (A/mallard/Wisconsin/42/1981(H10N7))
	AHM99307	230	Avian	H3N8	1981	Influenza A virus (A/mallard/Wisconsin/420/1981(H3N8))
	AHM99319	230	Avian	H3N8	1981	Influenza A virus (A/mallard/Wisconsin/421/1981(H3N8))
	AHN00817	230	Avian	H11N9	1981	Influenza A virus (A/mallard/Wisconsin/435/1981(H11N9))
	AHN03214	230	Avian	H4N2	1981	Influenza A virus (A/mallard/Wisconsin/477/1981(H4N2))
	AHN01625	230	Avian	H3N8	1981	Influenza A virus (A/mallard/Wisconsin/487/1981(H3N8))
	AHN00793	230	Avian	H2N3	1981	Influenza A virus (A/mallard/Wisconsin/515/1981(H2N3))
	AHN00063	230	Avian	H10N7	1981	Influenza A virus (A/mallard/Wisconsin/53/1981(H10N7))
	AHN00075	230	Avian	H10N7	1981	Influenza A virus (A/mallard/Wisconsin/71/1981(H10N7))
	AHN04541	230	Avian	H10N7	1981	Influenza A virus (A/scaup/Saskatchewan/9/1981(H10N7))
	AAA43499	230	Swine	H1N1	1981	Influenza A virus (A/swine/Germany/2/1981(H1N1))
	AID48569	230	Swine	H1N1	1981	Influenza A virus (A/swine/Germany/2/1981(H1N1))
	AID48557	230	Swine	H1N1	1981	Influenza A virus (A/swine/Germany/S27/1981(H1N1))
	AID48545	230	Swine	H1N1	1981	Influenza A virus (A/swine/Hannover/1/1981(H1N1))
	AAC36137	219	Swine	H1N1	1981	Influenza A virus (A/swine/Hokkaido/2/1981(H1N1))
	BAH02156	219	Swine	H1N1	1981	Influenza A virus (A/swine/Hokkaido/2/1981(H1N1))
	AID48495	230	Swine	H1N1	1981	Influenza A virus (A/swine/Italy/147/1981(H1N1))
	ADT79166	237	Swine	H3N2	1981	Influenza A virus (A/swine/Italy/6/1981(H3N2))
	AID48507	230	Swine	H1N1	1981	Influenza A virus (A/swine/Italy/VI147/1981(H1N1))
	ABS49937	219	Swine	H1N1	1981	Influenza A virus (A/swine/Ontario/1/1981(H1N1))
	ABW36338	219	Swine	H1N1	1981	Influenza A virus (A/swine/Ontario/2/1981(H1N1))
	ABW36349	219	Swine	H1N1	1981	Influenza A virus (A/swine/Ontario/3/1981(H1N1))
	ABR28663	219	Swine	H1N1	1981	Influenza A virus (A/swine/Ontario/4/1981(H1N1))
	ABW36360	219	Swine	H1N1	1981	Influenza A virus (A/swine/Ontario/6/1981(H1N1))
	ABR28674	219	Swine	H1N1	1981	Influenza A virus (A/swine/Ontario/7/1981(H1N1))
	AID48535	230	Swine	H1N1	1981	Influenza A virus (A/swine/Potsdam/1/1981(H1N1))
	AID48525	230	Swine	H1N1	1981	Influenza A virus (A/swine/Potsdam/15/1981(H1N1))
	AID48517	230	Swine	H1N1	1981	Influenza A virus (A/swine/Potsdam/268/1981(H1N1))
	AAC40665	230	Avian	H5N2	1981	Influenza A virus (A/turkey/Minnesota/3689-1551/1981(H5N2))
	ACG59826	230	Avian	H9N2	1981	Influenza A virus (A/turkey/TX/4-1-81/1981(H9N2))
	AID48605	230	Swine	H1N1	1981	Influenza A virus (A/swine/Arnsberg/3/1981(H1N1))
	AID48593	230	Swine	H1N1	1981	Influenza A virus (A/swine/Arnsberg/4/1981(H1N1))
	AID48581	230	Swine	H1N1	1981	Influenza A virus (A/swine/Arnsberg/7/1981(H1N1))
	ABB20418	230	Avian	H12N9	1981	Influenza A virus (A/red-necked stint/Australia/5745/1981(H12N9))
	AGI02126	234	Human	H1N1	1981	Influenza A virus (A/Taiwan/927/1981(H1N1))
	AGI01814	237	Human	H3N2	1981	Influenza A virus (A/Taiwan/929/1981(H3N2))
	AGI01816	237	Human	H3N2	1981	Influenza A virus (A/Taiwan/930/1981(H3N2))
	AGI01818	237	Human	H3N2	1981	Influenza A virus (A/Taiwan/936/1981(H3N2))
	AGI02128	237	Human	H1N1	1981	Influenza A virus (A/Taiwan/969/1981(H1N1))
	ABB19566	230	Avian	H1N5	1981	Influenza A virus (A/pintail duck/ALB/631/1981(H1N5))
	AHZ42138	230	Avian	H7N3	1981	Influenza A virus (A/mallard/Alberta/699/1981(H7N3))
	ABB19105	230	Avian	H6N1	1981	Influenza A virus (A/mallard duck/ALB/730/1981(H6N1))
	ABI84620	230	Avian	H1N1	1981	Influenza A virus (A/duck/Minnesota/1375/1981(H1N1))
	ABB21777	230	Avian	H1N1	1981	Influenza A virus (A/pigeon/MN/1407/1981(H1N1))
	ABB21808	230	Avian	H5N2	1981	Influenza A virus (A/duck/Minnesota/1516/1981(H5N2))
	ABI84612	230	Avian	H5N1	1981	Influenza A virus (A/duck/Minnesota/1525/1981(H5N1))
	AFG72058	237	Human	mixed	1982	Influenza A virus (A/Auckland/4382/1982(mixed))
	ABD95344	237	Human	H1N1	1982	Influenza A virus (A/Baylor/11515/1982(H1N1))
	ABD77823	237	Human	H1N1	1982	Influenza A virus (A/Baylor/11735/1982(H1N1))
	AFG99143	237	Human	H3N2	1982	Influenza A virus (A/Bilthoven/10684/1982(H3N2))
	ABO52802	237	Human	H1N1	1982	Influenza A virus (A/Christ's Hospital/157/1982(H1N1))
	ABB46408	237	Human	H3N2	1982	Influenza A virus (A/Hong Kong/1/1982(H3N2))
	ABB96503	237	Human	H3N2	1982	Influenza A virus (A/Nanjing/2/1982(H3N2))
	ADT79034	237	Human	H3N2	1982	Influenza A virus (A/Netherlands/233/1982(H3N2))
	AFG99165	237	Human	H3N2	1982	Influenza A virus (A/Philippines/2/1982(H3N2))
	AFM72037	237	Human	H3N2	1982	Influenza A virus (A/Philippines/2/1982(H3N2))
	AHN04505	230	Avian	H4N8	1982	Influenza A virus (A/blue-winged teal/Saskatchewan/11/1982(H4N8))
	AHN00482	230	Avian	H3N8	1982	Influenza A virus (A/blue-winged teal/Saskatchewan/75/1982(H3N8))
	AHN00506	230	Avian	H4N2	1982	Influenza A virus (A/blue-winged teal/Wisconsin/259/1982(H4N2))
	AHN00530	230	Avian	H4N2	1982	Influenza A virus (A/blue-winged teal/Wisconsin/281/1982(H4N2))
	AHN00458	230	Avian	H6N1	1982	Influenza A virus (A/blue-winged teal/Wisconsin/377/1982(H6N1))
	ABY81596	230	Equine	H3N8	1982	Influenza A virus (A/equine/California/103/1982(H3N8))
	ACA24551	230	Equine	H3N8	1982	Influenza A virus (A/equine/California/83/1982(H3N8))
	ABB20132	230	Avian	H14N6	1982	Influenza A virus (A/mallard/Astrakhan/244/1982(H14N6))
	ABB20127	230	Avian	H14N5	1982	Influenza A virus (A/mallard/Astrakhan/263/1982(H14N5))
	ACZ47265	230	Avian	H14N5	1982	Influenza A virus (A/mallard/Astrakhan/263/1982(H14N5))
	AGB51328	230	Avian	H14N5	1982	Influenza A virus (A/mallard/Astrakhan/263/1982(H14N5))
	ABB20136	230	Avian	H14N5	1982	Influenza A virus (A/mallard/Astrakhan/266/1982(H14N5))
	AHN04469	230	Avian	H3N8	1982	Influenza A virus (A/mallard/Saskatchewan/1/1982(H3N8))
	AHN00494	230	Avian	H4N6	1982	Influenza A virus (A/mallard/Saskatchewan/117/1982(H4N6))
	AHN04517	230	Avian	H3N8	1982	Influenza A virus (A/mallard/Saskatchewan/14/1982(H3N8))
	AHN01577	230	Avian	H11N9	1982	Influenza A virus (A/mallard/Wisconsin/1069/1982(H11N9))
	AHN01589	230	Avian	H11N9	1982	Influenza A virus (A/mallard/Wisconsin/1071/1982(H11N9))
	AHN00829	230	Avian	H11N9	1982	Influenza A virus (A/mallard/Wisconsin/1073/1982(H11N9))
	AHM99151	230	Avian	H11N9	1982	Influenza A virus (A/mallard/Wisconsin/1077/1982(H11N9))
	AHM99163	230	Avian	H11N9	1982	Influenza A virus (A/mallard/Wisconsin/1083/1982(H11N9))
	AHN00805	230	Avian	H1N3	1982	Influenza A virus (A/mallard/Wisconsin/1092/1982(H1N3))
	AHM99175	230	Avian	H11N9	1982	Influenza A virus (A/mallard/Wisconsin/1102/1982(H11N9))
	AHM99187	230	Avian	H11N9	1982	Influenza A virus (A/mallard/Wisconsin/1107/1982(H11N9))
	AHM99199	230	Avian	H11N9	1982	Influenza A virus (A/mallard/Wisconsin/1109/1982(H11N9))
	AHN00973	230	Avian	H7N4	1982	Influenza A virus (A/mallard/Wisconsin/1111/1982(H7N4))
	AHN00362	230	Avian	H2N3	1982	Influenza A virus (A/mallard/Wisconsin/1120/1982(H2N3))
	AHN00410	230	Avian	mixed	1982	Influenza A virus (A/mallard/Wisconsin/1129/1982(mixed))
	AHN01045	230	Avian	H7N3	1982	Influenza A virus (A/mallard/Wisconsin/1132/1982(H7N3))
	AHN00374	230	Avian	H2N3	1982	Influenza A virus (A/mallard/Wisconsin/1135/1982(H2N3))
	AHN00590	230	Avian	H2N3	1982	Influenza A virus (A/mallard/Wisconsin/222/1982(H2N3))
	AHN00518	230	Avian	H4N2	1982	Influenza A virus (A/mallard/Wisconsin/280/1982(H4N2))
	AHN01828	230	Avian	H5N1	1982	Influenza A virus (A/mallard/Wisconsin/568/1982(H5N1))
	AHN00937	230	Avian	H6N4	1982	Influenza A virus (A/mallard/Wisconsin/770/1982(H6N4))
	AHM99846	230	Avian	H6N4	1982	Influenza A virus (A/mallard/Wisconsin/772/1982(H6N4))
	AHN01875	230	Avian	H6N4	1982	Influenza A virus (A/mallard/Wisconsin/773/1982(H6N4))
	AHN01887	230	Avian	H6N4	1982	Influenza A virus (A/mallard/Wisconsin/778/1982(H6N4))
	AHM99331	230	Avian	H3N8	1982	Influenza A virus (A/mallard/Wisconsin/827/1982(H3N8))
	AHM99343	230	Avian	H4N8	1982	Influenza A virus (A/mallard/Wisconsin/830/1982(H4N8))
	AHM99355	230	Avian	H3N8	1982	Influenza A virus (A/mallard/Wisconsin/834/1982(H3N8))
	AHM99367	230	Avian	H3N8	1982	Influenza A virus (A/mallard/Wisconsin/847/1982(H3N8))
	AHM99379	230	Avian	H4N2	1982	Influenza A virus (A/mallard/Wisconsin/851/1982(H4N2))
	AHN00865	230	Avian	H3N5	1982	Influenza A virus (A/mallard/Wisconsin/856/1982(H3N5))
	AHM99391	230	Avian	H6N8	1982	Influenza A virus (A/mallard/Wisconsin/857/1982(H6N8))
	AHM99403	230	Avian	H3N8	1982	Influenza A virus (A/mallard/Wisconsin/865/1982(H3N8))
	AHM99415	230	Avian	H4N2	1982	Influenza A virus (A/mallard/Wisconsin/867/1982(H4N2))
	AHM99427	230	Avian	H4N2	1982	Influenza A virus (A/mallard/Wisconsin/868/1982(H4N2))
	AHM99439	230	Avian	H3N8	1982	Influenza A virus (A/mallard/Wisconsin/890/1982(H3N8))
	AHN00877	230	Avian	H4N8	1982	Influenza A virus (A/mallard/Wisconsin/902/1982(H4N8))
	AHM99451	230	Avian	H4N2	1982	Influenza A virus (A/mallard/Wisconsin/903/1982(H4N2))
	AHM99463	230	Avian	H3N8	1982	Influenza A virus (A/mallard/Wisconsin/908/1982(H3N8))
	AHM99475	230	Avian	H4N2	1982	Influenza A virus (A/mallard/Wisconsin/920/1982(H4N2))
	ACK99360	230	Avian	H5N2	1982	Influenza A virus (A/mallard/Wisconsin/944/1982(H5N2))
	AHN00913	230	Avian	H5N2	1982	Influenza A virus (A/mallard/Wisconsin/984/1982(H5N2))
	AHM99271	230	Avian	H12N5	1982	Influenza A virus (A/mallard/Wisconsin/986/1982(H12N5))
	AHM99762	230	Avian	H5N2	1982	Influenza A virus (A/mallard/Wisconsin/99/1982(H5N2))
	AHM99738	230	Avian	H5N2	1982	Influenza A virus (A/mallard/Wisconsin/994/1982(H5N2))
	AHM99750	230	Avian	H5N2	1982	Influenza A virus (A/mallard/Wisconsin/996/1982(H5N2))
	AEK65234	230	Avian	H12N9	1982	Influenza A virus (A/red-necked stint/Western Australia/5745/1982(H12N9))
	AAC36134	230	Seal	H4N5	1982	Influenza A virus (A/seal/Massachussetts/133/1982(H4N5))
	AHN04481	230	Avian	H3N8	1982	Influenza A virus (A/shoveler/Saskatchewan/3/1982(H3N8))
	CAC86651	230	Swine	H1N1	1982	Influenza A virus (A/swine/Finistere/2899/1982(H1N1))
	AFR76510	230	Swine	H1N1	1982	Influenza A virus (A/swine/Finistere/2899/1982(H1N1))
	BBG92101	219	Swine	H3N2	1982	Influenza A virus (A/swine/Hong Kong/126/1982(H3N2))
	AAA43497	219	Swine	H3N2	1982	Influenza A virus (A/swine/Hong Kong/126/1982(H3N2))
	AAA43124	230	Avian	H1N1	1982	Influenza A virus (A/turkey/Bethlehem-Glilit/1492-B/1982(H1N1))
	ACZ36669	230	Avian	H7N3	1982	Influenza A virus (A/turkey/MN/24552/1982(H7N3))
	ACF25818	230	Avian	H5N2	1982	Influenza A virus (A/turkey/TX/1-40-82/1982(H5N2))
	AHN04493	230	Avian	H3N8	1982	Influenza A virus (A/widgeon/Saskatchewan/10/1982(H3N8))
	AHN04529	230	Avian	H3N8	1982	Influenza A virus (A/widgeon/Saskatchewan/33/1982(H3N8))
	ACA04557	230	Avian	H12N9	1982	Influenza A virus (A/red-necked stint/Western Australia/5745/1982(H12N9))
	AFH00730	237	Human	H3N2	1982	Influenza A virus (A/Netherlands/233/1982(H3N2))
	ADJ41821	237	Human	H3N2	1982	Influenza A virus (A/Philippines/2-MA/1982(H3N2))
	ADJ41810	237	Human	H3N2	1982	Influenza A virus (A/Philippines/2/1982(H3N2))
	ABB19112	230	Avian	H6N6	1982	Influenza A virus (A/pintail/Alberta/189/82(H6N6))
	ABB19134	230	Avian	H6N6	1982	Influenza A virus (A/blue-winged teal/ALB/266/1982(H6N6))
	ABB19123	230	Avian	H6N6	1982	Influenza A virus (A/widgeon/ALB/256/1982(H6N6))
	ABB19145	230	Avian	H6N6	1982	Influenza A virus (A/mallard/Alberta/289/82(H6N6))
	ABB19156	230	Avian	H6N4	1982	Influenza A virus (A/blue-winged teal/ALB/685/1982(H6N4))
	AFG99154	237	Human	H3N2	1982	Influenza A virus (A/Netherlands/241/1982(H3N2))
	ABI84860	230	Avian	H1N2	1982	Influenza A virus (A/mallard duck/New York/170/1982(H1N2))
	ABI84943	230	Avian	H3N8	1982	Influenza A virus (A/mallard duck/New York/174/1982(H3N8))
	ABI84899	230	Avian	H4N8	1982	Influenza A virus (A/mallard duck/New York/194/1982(H4N8))
	ABI84932	230	Avian	H6N8	1982	Influenza A virus (A/mallard duck/New York/90/1982(H6N8))
	ABI84789	230	Avian	H5N2	1982	Influenza A virus (A/mallard/New York/189/1982(H5N2))
	ABI84910	230	Avian	H4N3	1982	Influenza A virus (A/pintail duck/New York/155/1982(H4N3))
	ABI84921	230	Avian	H6N8	1982	Influenza A virus (A/wood duck/New York/60/1982(H6N8))
	AGI02130	237	Human	H1N1	1982	Influenza A virus (A/Taiwan/1020/1982(H1N1))
	AGI01820	237	Human	H3N2	1982	Influenza A virus (A/Taiwan/1021/1982(H3N2))
	ABB90705	230	Avian	H15N2	1983	Influenza A virus (A/Australian shelduck/Western Australia/1756/1983(H15N2))
	AAB93941	217	Avian	H7N3	1983	Influenza A virus (A/Chicken/Pennsylvania/21525/83)
	CAA33355	237	Human	H1N1	1983	Influenza A virus (A/Chile/1/1983(H1N1))
	ABO38345	237	Human	H1N1	1983	Influenza A virus (A/Chile/1/1983(H1N1))
	AFM72059	237	Human	H1N1	1983	Influenza A virus (A/Chile/1/1983(H1N1))
	CAC09428	237	Human	H1N1	1983	Influenza A virus (A/Fiji/15899/83)
	ABB79793	237	Human	H3N2	1983	Influenza A virus (A/Hong Kong/14/1983(H3N2))
	ABB04922	237	Human	H3N2	1983	Influenza A virus (A/Hong Kong/26/1983(H3N2))
	ABB04944	237	Human	H3N2	1983	Influenza A virus (A/Hong Kong/5/1983(H3N2))
	ABG88338	237	Human	H1N1	1983	Influenza A virus (A/Memphis/1/1983(H1N1))
	ABI30383	237	Human	H1N1	1983	Influenza A virus (A/Memphis/10/1983(H1N1))
	ABG26829	237	Human	H1N1	1983	Influenza A virus (A/Memphis/11/1983(H1N1))
	ABF47808	237	Human	H1N1	1983	Influenza A virus (A/Memphis/12/1983(H1N1))
	ABG26840	237	Human	H1N1	1983	Influenza A virus (A/Memphis/13/1983(H1N1))
	ABI20864	237	Human	H1N1	1983	Influenza A virus (A/Memphis/14/1983(H1N1))
	ABF47819	237	Human	H1N1	1983	Influenza A virus (A/Memphis/15/1983(H1N1))
	ABF47830	237	Human	H1N1	1983	Influenza A virus (A/Memphis/16/1983(H1N1))
	ABF47841	237	Human	H1N1	1983	Influenza A virus (A/Memphis/17/1983(H1N1))
	ABF47852	237	Human	H1N1	1983	Influenza A virus (A/Memphis/18/1983(H1N1))
	ABG79957	237	Human	H1N1	1983	Influenza A virus (A/Memphis/19/1983(H1N1))
	ABG88349	237	Human	H1N1	1983	Influenza A virus (A/Memphis/2/1983(H1N1))
	ABK40515	237	Human	H1N1	1983	Influenza A virus (A/Memphis/20/1983(H1N1))
	ABK80030	237	Human	H1N1	1983	Influenza A virus (A/Memphis/21/1983(H1N1))
	ABK80041	237	Human	H1N1	1983	Influenza A virus (A/Memphis/22/1983(H1N1))
	ABK40540	237	Human	H1N1	1983	Influenza A virus (A/Memphis/23/1983(H1N1))
	ABK40551	237	Human	H1N1	1983	Influenza A virus (A/Memphis/24/1983(H1N1))
	ABL67258	237	Human	H1N1	1983	Influenza A virus (A/Memphis/25/1983(H1N1))
	ABK80052	237	Human	H1N1	1983	Influenza A virus (A/Memphis/26/1983(H1N1))
	ABK40562	237	Human	H1N1	1983	Influenza A virus (A/Memphis/27/1983(H1N1))
	ABK40573	237	Human	H1N1	1983	Influenza A virus (A/Memphis/28/1983(H1N1))
	ABK40584	237	Human	H1N1	1983	Influenza A virus (A/Memphis/29/1983(H1N1))
	ABF47764	237	Human	H1N1	1983	Influenza A virus (A/Memphis/3/1983(H1N1))
	ABK40595	237	Human	H1N1	1983	Influenza A virus (A/Memphis/30/1983(H1N1))
	ABM66891	237	Human	H1N1	1983	Influenza A virus (A/Memphis/31/1983(H1N1))
	ABK40606	237	Human	H1N1	1983	Influenza A virus (A/Memphis/32/1983(H1N1))
	ABD61534	237	Human	H3N2	1983	Influenza A virus (A/Memphis/33/1983(H3N2))
	ABL67269	237	Human	H1N1	1983	Influenza A virus (A/Memphis/35/1983(H1N1))
	ABM22163	237	Human	H1N1	1983	Influenza A virus (A/Memphis/38/1983(H1N1))
	ABO37993	237	Human	H1N1	1983	Influenza A virus (A/Memphis/39/1983(H1N1))
	ABF47775	237	Human	H1N1	1983	Influenza A virus (A/Memphis/4/1983(H1N1))
	ABM22174	237	Human	H1N1	1983	Influenza A virus (A/Memphis/40/1983(H1N1))
	ABM22185	237	Human	H1N1	1983	Influenza A virus (A/Memphis/41/1983(H1N1))
	ABM22196	237	Human	H1N1	1983	Influenza A virus (A/Memphis/42/1983(H1N1))
	ABW91190	237	Human	H1N1	1983	Influenza A virus (A/Memphis/44/1983(H1N1))
	ABM22207	237	Human	H1N1	1983	Influenza A virus (A/Memphis/46/1983(H1N1))
	ABM66902	237	Human	H1N1	1983	Influenza A virus (A/Memphis/47/1983(H1N1))
	ABM22218	237	Human	H1N1	1983	Influenza A virus (A/Memphis/48/1983(H1N1))
	ABN50905	237	Human	H1N1	1983	Influenza A virus (A/Memphis/49/1983(H1N1))
	ABM22229	237	Human	H1N1	1983	Influenza A virus (A/Memphis/50/1983(H1N1))
	ABM22240	237	Human	H1N1	1983	Influenza A virus (A/Memphis/51/1983(H1N1))
	ABM66913	237	Human	H1N1	1983	Influenza A virus (A/Memphis/53/1983(H1N1))
	ABN50922	237	Human	H1N1	1983	Influenza A virus (A/Memphis/54/1983(H1N1))
	ABI92307	237	Human	H1N1	1983	Influenza A virus (A/Memphis/6/1983(H1N1))
	ABF47786	237	Human	H1N1	1983	Influenza A virus (A/Memphis/7/1983(H1N1))
	ABF47797	237	Human	H1N1	1983	Influenza A virus (A/Memphis/8/1983(H1N1))
	ABC39810	237	Human	H3N2	1983	Influenza A virus (A/Nanjing/36/1983(H3N2))
	ABO33030	237	Human	H1N1	1983	Influenza A virus (A/New Zealand/7/1983(H1N1))
	AFG99176	237	Human	H3N2	1983	Influenza A virus (A/Oslo/13676/1983(H3N2))
	ABX88848	230	Avian	H3N8	1983	Influenza A virus (A/black duck/Western Australia/4954/1983(H3N8))
	ACE78989	230	Avian	H13N6	1983	Influenza A virus (A/black-headed gull/Astrakhan/65/1983(H13N6))
	ACZ47255	230	Avian	H13N6	1983	Influenza A virus (A/black-headed gull/Astrakhan/65/1983(H13N6))
	AHN00889	230	Avian	H4N6	1983	Influenza A virus (A/blue-winged teal/Wisconsin/402/1983(H4N6))
	AHM99786	230	Avian	H5N2	1983	Influenza A virus (A/blue-winged teal/Wisconsin/568/1983(H5N2))
	AHN03260	230	Avian	H3N2	1983	Influenza A virus (A/blue-winged teal/Wisconsin/634/1983(H3N2))
	ACD88746	230	Avian	H10N5	1983	Influenza A virus (A/chicken/Hubei/119/1983(H10N5))
	AFJ12711	230	Avian	H2N2	1983	Influenza A virus (A/chicken/Jena/4836/1983(H2N2))
	ABI85100	217	Avian	H5N2	1983	Influenza A virus (A/chicken/Pennsylvania/1/1983(H5N2))
	AAB93938	217	Avian	H5N2	1983	Influenza A virus (A/chicken/Pennsylvania/1370/1983(H5N2))
	ABI85150	217	Avian	H5N2	1983	Influenza A virus (A/chicken/Pennsylvania/1370/1983(H5N2))
	ACZ47387	217	Avian	H5N2	1983	Influenza A virus (A/chicken/Pennsylvania/1370/1983(H5N2))
	ACZ47391	217	Avian	H5N2	1983	Influenza A virus (A/chicken/Pennsylvania/21525/1983(H5N2))
	ACZ47379	217	Avian	H5N2	1983	Influenza A virus (A/chicken/Pennsylvania/4104/1983(H5N2))
	ACZ47409	230	Avian	H5N8	1983	Influenza A virus (A/duck/Ireland/113/1983(H5N8))
	ACZ47275	230	Avian	H3N8	1983	Influenza A virus (A/duck/Western Australia/4954/1983(H3N8))
	ABY81607	230	Equine	H3N8	1983	Influenza A virus (A/equine/New York/VR-297/1983(H3N8))
	AHN00961	230	Avian	H6N8	1983	Influenza A virus (A/green-winged teal/Wisconsin/440/1983(H6N8))
	AHM99510	230	Avian	H3N8	1983	Influenza A virus (A/green-winged teal/Wisconsin/496/1983(H3N8))
	AHN04971	219	Avian	H1N1	1983	Influenza A virus (A/green-winged teal/Wisconsin/585/1983(H1N1))
	AAT65457	230	Avian	H9N1	1983	Influenza A virus (A/mallard duck/Alberta/743/1983(H9N1))
	ACX55872	230	Avian	H1N1	1983	Influenza A virus (A/mallard/Marquenterre/Z237/1983(H1N1))
	AAY87415	230	Avian	H2N2	1983	Influenza A virus (A/mallard/Postdam/178-4/1983(H2N2))
	AAY87425	230	Avian	H2N2	1983	Influenza A virus (A/mallard/Postdam/178-4/1983(H2N2))
	AFJ12557	230	Avian	H2N2	1983	Influenza A virus (A/mallard/Potsdam/176/1983(H2N2))
	AFJ12568	230	Avian	H2N1	1983	Influenza A virus (A/mallard/Potsdam/177-4/1983(H2N1))
	ABB20470	230	Avian	H2N2	1983	Influenza A virus (A/mallard/Potsdam/177-4/1983(H2N2))
	AFJ12579	230	Avian	H2N2	1983	Influenza A virus (A/mallard/Potsdam/177-6/1983(H2N2))
	AFJ12590	230	Avian	H2N2	1983	Influenza A virus (A/mallard/Potsdam/178-6/1983(H2N2))
	AFJ12601	230	Avian	H2N2	1983	Influenza A virus (A/mallard/Potsdam/179/1983(H2N2))
	AHN01971	230	Avian	H7N4	1983	Influenza A virus (A/mallard/Wisconsin/1168/1983(H7N4))
	AHM99930	230	Avian	H7N4	1983	Influenza A virus (A/mallard/Wisconsin/1169/1983(H7N4))
	AHM99942	230	Avian	H7N4	1983	Influenza A virus (A/mallard/Wisconsin/1171/1983(H7N4))
	AHM99954	230	Avian	H7N4	1983	Influenza A virus (A/mallard/Wisconsin/1177/1983(H7N4))
	AHN01983	230	Avian	H7N3	1983	Influenza A virus (A/mallard/Wisconsin/1279/1983(H7N3))
	AHN01995	230	Avian	H7N4	1983	Influenza A virus (A/mallard/Wisconsin/1319/1983(H7N4))
	AHN01553	230	Avian	H4N8	1983	Influenza A virus (A/mallard/Wisconsin/1349/1983(H4N8))
	AHN01565	230	Avian	H10N7	1983	Influenza A virus (A/mallard/Wisconsin/1350/1983(H10N7))
	AHN02007	230	Avian	H7N4	1983	Influenza A virus (A/mallard/Wisconsin/1360/1983(H7N4))
	AHN02019	230	Avian	H7N4	1983	Influenza A virus (A/mallard/Wisconsin/1391/1983(H7N4))
	AHM99810	230	Avian	H5N2	1983	Influenza A virus (A/mallard/Wisconsin/1616/1983(H5N2))
	AHN01720	230	Avian	H4N6	1983	Influenza A virus (A/mallard/Wisconsin/1621/1983(H4N6))
	AHM99822	230	Avian	H5N2	1983	Influenza A virus (A/mallard/Wisconsin/1622/1983(H5N2))
	AHM99834	230	Avian	H5N2	1983	Influenza A virus (A/mallard/Wisconsin/1623/1983(H5N2))
	AHN01637	230	Avian	H3N8	1983	Influenza A virus (A/mallard/Wisconsin/1636/1983(H3N8))
	AHN00901	230	Avian	H4N6	1983	Influenza A virus (A/mallard/Wisconsin/1656/1983(H4N6))
	AHN01732	230	Avian	H4N6	1983	Influenza A virus (A/mallard/Wisconsin/1674/1983(H4N6))
	AHN01649	230	Avian	H4N6	1983	Influenza A virus (A/mallard/Wisconsin/1676/1983(H4N6))
	AHN04959	230	Avian	H4N6	1983	Influenza A virus (A/mallard/Wisconsin/1683/1983(H4N6))
	AHN01661	230	Avian	H4N2	1983	Influenza A virus (A/mallard/Wisconsin/1719/1983(H4N2))
	AHN01673	230	Avian	H3N6	1983	Influenza A virus (A/mallard/Wisconsin/1727/1983(H3N6))
	AHM99522	230	Avian	H3N6	1983	Influenza A virus (A/mallard/Wisconsin/1729/1983(H3N6))
	AHM99534	230	Avian	H3N2	1983	Influenza A virus (A/mallard/Wisconsin/1746/1983(H3N2))
	AHN00266	230	Avian	H3N2	1983	Influenza A virus (A/mallard/Wisconsin/1781/1983(H3N2))
	AHN00278	230	Avian	H3N2	1983	Influenza A virus (A/mallard/Wisconsin/1784/1983(H3N2))
	AHN00290	230	Avian	H3N2	1983	Influenza A virus (A/mallard/Wisconsin/1793/1983(H3N2))
	AHN00302	230	Avian	H3N2	1983	Influenza A virus (A/mallard/Wisconsin/1804/1983(H3N2))
	AHN00159	230	Avian	H12N5	1983	Influenza A virus (A/mallard/Wisconsin/1834/1983(H12N5))
	AHN01021	230	Avian	H11N9	1983	Influenza A virus (A/mallard/Wisconsin/1854/1983(H11N9))
	AHM99091	230	Avian	H12N5	1983	Influenza A virus (A/mallard/Wisconsin/1873/1983(H12N5))
	AHN01033	230	Avian	H6N8	1983	Influenza A virus (A/mallard/Wisconsin/1918/1983(H6N8))
	AHN00422	230	Avian	H4N6	1983	Influenza A virus (A/mallard/Wisconsin/1944/1983(H4N6))
	AHM99498	230	Avian	H3N6	1983	Influenza A virus (A/mallard/Wisconsin/408/1983(H3N6))
	AHN00542	230	Avian	H3N8	1983	Influenza A virus (A/mallard/Wisconsin/483/1983(H3N8))
	AHN00602	230	Avian	H5N2	1983	Influenza A virus (A/mallard/Wisconsin/487/1983(H5N2))
	AHN00925	230	Avian	H1N1	1983	Influenza A virus (A/mallard/Wisconsin/586/1983(H1N1))
	AHM99798	230	Avian	H5N2	1983	Influenza A virus (A/mallard/Wisconsin/598/1983(H5N2))
	AHN03236	230	Avian	H3N8	1983	Influenza A virus (A/mallard/Wisconsin/603/1983(H3N8))
	AHN03248	230	Avian	H4N2	1983	Influenza A virus (A/mallard/Wisconsin/619/1983(H4N2))
	AHN00015	230	Avian	H2N1	1983	Influenza A virus (A/mallard/Wisconsin/647/1983(H2N1))
	AHN00949	230	Avian	H6N2	1983	Influenza A virus (A/pintail/Wisconsin/381/1983(H6N2))
	AHN03226	230	Avian	H3N8	1983	Influenza A virus (A/pintail/Wisconsin/579/1983(H3N8))
	AHM99978	230	Avian	H6N8	1983	Influenza A virus (A/pintail/Wisconsin/606/1983(H6N8))
	AHN00003	230	Avian	H6N8	1983	Influenza A virus (A/pintail/Wisconsin/627/1983(H6N8))
	ABX88870	230	Avian	H3N8	1983	Influenza A virus (A/red-necked stint/Western Australia/4923/1983(H3N8))
	ABB88325	230	Avian	H15N9	1983	Influenza A virus (A/sooty tern/Western Australia/2190/1983(H15N9))
	ACO25083	228	Swine	H1N1	1983	Influenza A virus (A/swine/Belgium/WVL2/1983(H1N1))
	AAC40685	230	Avian	H5N8	1983	Influenza A virus (A/turkey/Ireland/1378/1983(H5N8))
	ABI85122	230	Avian	H5N8	1983	Influenza A virus (A/turkey/Ireland/1378/1983(H5N8))
	ACZ47411	230	Avian	H5N8	1983	Influenza A virus (A/turkey/Ireland/?/1983(H5N8))
	AAF89557	217	Avian	H5N2	1983	Influenza A virus (A/turkey/Virginia/6962/1983(H5N2))
	ACZ47383	217	Avian	H5N2	1983	Influenza A virus (A/turkey/Virginia/6962/1983(H5N2))
	ABB88336	230	Avian	H15N9	1983	Influenza A virus (A/wedge-tailed shearwater/Western Australia/2327/1983(H15N9))
	AHZ42370	230	Avian	H15N9	1983	Influenza A virus (A/wedge-tailed shearwater/Western Australia/2327/1983(H15N9))
	ACZ47397	230	Avian	H5N3	1983	Influenza A virus (A/whistling swan/Shimone/499/1983(H5N3))
	AHM99774	230	Avian	H5N2	1983	Influenza A virus (A/widgeon/Wisconsin/493/1983(H5N2))
	AHN00650	230	Avian	H6N8	1983	Influenza A virus (A/widgeon/Wisconsin/616/1983(H6N8))
	AHM99990	230	Avian	H6N8	1983	Influenza A virus (A/widgeon/Wisconsin/617/1983(H6N8))
	AHN03272	230	Avian	H3N8	1983	Influenza A virus (A/widgeon/Wisconsin/638/1983(H3N8))
	ACF36759	230	Avian	H5N1	1983	Influenza A virus (A/turkey/Ontario/84/1983(H5N1))
	AGI01822	237	Human	H3N2	1983	Influenza A virus (A/Taiwan/1024/1983(H3N2))
	ABB88135	230	Avian	H15N8	1983	Influenza A virus (A/duck/Australia/341/1983(H15N8))
	ACZ62780	219	Swine	H1N1	1983	Influenza A virus (A/swine/Skane/1321/1983(H1N1))
	ABB88104	230	Avian	H12N1	1983	Influenza A virus (A/mallard duck/Alberta/342/1983(H12N1))
	ABI84444	230	Avian	H12N5	1983	Influenza A virus (A/pintail duck/Alberta/306/1983(H12N5))
	ABB87168	230	Avian	H9N1	1983	Influenza A virus (A/mallard duck/ALB/396/1983(H9N1))
	ABB20015	230	Avian	H11N9	1983	Influenza A virus (A/redhead duck/Alberta/357/1983(H11N9))
	ABB87434	230	Avian	H3N1	1983	Influenza A virus (A/blue-winged teal/ALB/452/1983(H3N1))
	ABB19698	230	Avian	H9N1	1983	Influenza A virus (A/mallard duck/ALB/506/1983(H9N1))
	ABB87599	230	Avian	H4N4	1983	Influenza A virus (A/mallard duck/Alberta/581/1983(H4N4))
	ABB87445	230	Avian	H3N5	1983	Influenza A virus (A/mallard/Alberta/635/1983(H3N5))
	ABB87869	230	Avian	H9N1	1983	Influenza A virus (A/mallard duck/Alberta/743/1983(H9N1))
	ABB20021	230	Avian	H11N8	1983	Influenza A virus (A/mallard duck/ALB/763/1983(H11N8))
	ABB88060	230	Avian	H11N3	1983	Influenza A virus (A/mallard duck/ALB/797/1983(H11N3))
	AHZ13528	237	Human	H3N2	1984	Influenza A virus (A/Caen/1/1984(H3N2))
	AAF89561	217	Avian	H5N2	1984	Influenza A virus (A/Chicken/Virginia/40018/84(H5N2))
	ACL79916	217	Avian	H5N2	1984	Influenza A virus (A/Chicken/Virginia/40018/84(H5N2))
	ABB79804	237	Human	H3N2	1984	Influenza A virus (A/Hong Kong/4/1984(H3N2))
	ABB04955	237	Human	H3N2	1984	Influenza A virus (A/Hong Kong/7/1984(H3N2))
	ABF65765	234	Human	H1N1	1984	Influenza A virus (A/Houston/18515/1984(H1N1))
	ABP49354	237	Human	H1N1	1984	Influenza A virus (A/Memphis/1/1984(H1N1))
	ABC86153	237	Human	H3N2	1984	Influenza A virus (A/Nanjing/28/1984(H3N2))
	AFJ12386	230	Avian	H11N2	1984	Influenza A virus (A/Peking duck/Wagun/1827-6/1984(H11N2))
	ABO38411	237	Human	H1N1	1984	Influenza A virus (A/Tonga/14/1984(H1N1))
	AHN00554	230	Avian	H4N6	1984	Influenza A virus (A/blue-winged teal/Wisconsin/330/1984(H4N6))
	AHN00578	230	Avian	H4N6	1984	Influenza A virus (A/blue-winged teal/Wisconsin/393/1984(H4N6))
	AFJ12700	230	Avian	H2N2	1984	Influenza A virus (A/chicken/Jena/4705/1984(H2N2))
	BAF41910	230	Avian	H5N2	1984	Influenza A virus (A/duck/Pennsylvania/10218/1984(H5N2))
	ABB88353	230	Avian	H5N6	1984	Influenza A virus (A/duck/Potsdam/2216-4/1984(H5N6))
	AEK65254	230	Avian	H4N6	1984	Influenza A virus (A/duck/Western Australia/8057/1984(H4N6))
	AEI29201	230	Avian	H4N6	1984	Influenza A virus (A/duck/Western Australia/8069/1984(H4N6))
	AEI29192	230	Avian	H4N6	1984	Influenza A virus (A/duck/Western Australia/8108/1984(H4N6))
	AHM99858	230	Avian	H6N2	1984	Influenza A virus (A/mallard/Wisconsin/2077/1984(H6N2))
	AHN00985	230	Avian	H8N4	1984	Influenza A virus (A/mallard/Wisconsin/2080/1984(H8N4))
	AHM99546	230	Avian	H3N8	1984	Influenza A virus (A/mallard/Wisconsin/2083/1984(H3N8))
	AHM99558	230	Avian	H3N8	1984	Influenza A virus (A/mallard/Wisconsin/2084/1984(H3N8))
	AHM99966	230	Avian	H8N4	1984	Influenza A virus (A/mallard/Wisconsin/2086/1984(H8N4))
	AHM99570	230	Avian	H3N8	1984	Influenza A virus (A/mallard/Wisconsin/2087/1984(H3N8))
	AHN01601	230	Avian	H4N6	1984	Influenza A virus (A/mallard/Wisconsin/2088/1984(H4N6))
	AHM99582	230	Avian	H3N8	1984	Influenza A virus (A/mallard/Wisconsin/2090/1984(H3N8))
	AHM99594	230	Avian	H4N6	1984	Influenza A virus (A/mallard/Wisconsin/2106/1984(H4N6))
	AHM99606	230	Avian	H3N8	1984	Influenza A virus (A/mallard/Wisconsin/2117/1984(H3N8))
	AHM99618	230	Avian	H4N6	1984	Influenza A virus (A/mallard/Wisconsin/2134/1984(H4N6))
	AHM99630	230	Avian	H3N2	1984	Influenza A virus (A/mallard/Wisconsin/2163/1984(H3N2))
	AHM99642	230	Avian	H4N2	1984	Influenza A virus (A/mallard/Wisconsin/2191/1984(H4N2))
	AHM99654	230	Avian	H3N8	1984	Influenza A virus (A/mallard/Wisconsin/2211/1984(H3N8))
	AHM99666	230	Avian	H3N2	1984	Influenza A virus (A/mallard/Wisconsin/2215/1984(H3N2))
	AHM99678	230	Avian	H3N8	1984	Influenza A virus (A/mallard/Wisconsin/2221/1984(H3N8))
	AHM99211	230	Avian	H11N9	1984	Influenza A virus (A/mallard/Wisconsin/2256/1984(H11N9))
	AHM99690	230	Avian	H3N2	1984	Influenza A virus (A/mallard/Wisconsin/2263/1984(H3N2))
	AHM99223	230	Avian	H11N9	1984	Influenza A virus (A/mallard/Wisconsin/2269/1984(H11N9))
	AHM99702	230	Avian	H3N2	1984	Influenza A virus (A/mallard/Wisconsin/2272/1984(H3N2))
	AHM99235	230	Avian	H11N9	1984	Influenza A virus (A/mallard/Wisconsin/2281/1984(H11N9))
	AHM99247	230	Avian	H11N9	1984	Influenza A virus (A/mallard/Wisconsin/2289/1984(H11N9))
	AHM99259	230	Avian	H11N9	1984	Influenza A virus (A/mallard/Wisconsin/2293/1984(H11N9))
	AHM99714	230	Avian	H4N6	1984	Influenza A virus (A/mallard/Wisconsin/2304/1984(H4N6))
	AHN01517	230	Avian	H1N1	1984	Influenza A virus (A/mallard/Wisconsin/2315/1984(H1N1))
	AHM99726	230	Avian	H4N6	1984	Influenza A virus (A/mallard/Wisconsin/2322/1984(H4N6))
	AHN01009	230	Avian	H10N3	1984	Influenza A virus (A/mallard/Wisconsin/2364/1984(H10N3))
	AHN00566	230	Avian	H11N9	1984	Influenza A virus (A/mallard/Wisconsin/356/1984(H11N9))
	AHN03284	230	Avian	H4N6	1984	Influenza A virus (A/mallard/Wisconsin/364/1984(H4N6))
	AHN02905	230	Avian	H11N9	1984	Influenza A virus (A/mallard/Wisconsin/441/1984(H11N9))
	AHN00470	230	Avian	H11N9	1984	Influenza A virus (A/mallard/Wisconsin/456/1984(H11N9))
	ACJ10032	230	Avian	H4N8	1984	Influenza A virus (A/red-necked stint/Western Australia/4094/1984(H4N8))
	AEI98747	230	Avian	H4N8	1984	Influenza A virus (A/red-necked stint/Western Australia/4188/1984(H4N8))
	ACA04579	230	Avian	H3N8	1984	Influenza A virus (A/red-necked stint/Western Australia/4915/1984(H3N8))
	AEQ28343	230	Avian	mixed	1984	Influenza A virus (A/sooty tern/Western Australia/7666/1984(mixed))
	AKJ82855	230	Swine	H3N2	1984	Influenza A virus (A/swine/Belgium/Gent-1/1984(H3N2))
	ADT79187	230	Swine	H3N2	1984	Influenza A virus (A/swine/Brabant/1984(H3N2))
	CAC86627	230	Swine	H3N2	1984	Influenza A virus (A/swine/Cote d'Armor/3633/84(H3N2))
	ACO25094	228	Swine	H1N1	1984	Influenza A virus (A/swine/France/WVL3/1984(H1N1))
	AAF89559	217	Avian	H5N2	1984	Influenza A virus (A/turkey/Virginia/40018/84(H5N2))
	AAC36135	230	Whale	H13N2	1984	Influenza A virus (A/whale/Maine/328/1984(H13N2))
	ABB20449	230	Avian	H9N1	1984	Influenza A virus (A/duck/NZL/76/1984(H9N1))
	ABB88345	230	Avian	H3N8	1984	Influenza A virus (A/duck/New Zealand/38/1984(H3N8))
	ABB20460	230	Avian	H5N2	1984	Influenza A virus (A/duck/New Zealand/41/1984(H5N2))
	ABI84490	230	Avian	H9N2	1984	Influenza A virus (A/duck/New Zealand/78/1984(H9N2))
	AEH21770	219	Swine	H1N1	1984	Influenza A virus (A/swine/Malaysia/3966/1984(H1N1))
	AGI02132	233	Human	H1N1	1984	Influenza A virus (A/Taiwan/1037/1984(H1N1))
	ABB87994	230	Avian	H10N6	1984	Influenza A virus (A/pintail duck/ALB/584/1984(H10N6))
	ABB87983	230	Avian	H10N6	1984	Influenza A virus (A/mallard duck/ALB/40/1984(H10N6))
	ABB87620	230	Avian	H4N2	1984	Influenza A virus (A/mallard duck/Alberta/630/1984(H4N2))
	AGS48729	230	Avian	H1N1	1984	Influenza A virus (A/blue winged teal/Alberta/212/1984(H1N1))
	AFJ13231	230	Avian	H2N3	1984	Influenza A virus (A/mallard/Alberta/720/1984(H2N3))
	AFJ12445	230	Avian	H2N3	1984	Influenza A virus (A/mallard/Alberta/257/1984(H2N3))
	AFJ13242	230	Avian	H2N3	1984	Influenza A virus (A/mallard/Alberta/856/1984(H2N3))
	AFJ13253	230	Avian	H2N3	1984	Influenza A virus (A/mallard/Alberta/881/1984(H2N3))
	ABB17697	230	Avian	H2N5	1984	Influenza A virus (A/mallard/Alberta/884/1984(H2N5))
	AFJ13220	230	Avian	H2N6	1984	Influenza A virus (A/mallard/Pennsylvania/9001/1984(H2N6))
	ACS88983	230	Mink	H10N4	1984	Influenza A virus (A/mink/Sweden/3900/1984(H10N4))
	AHJ58194	230	Whale	H13N2	1984	Influenza A virus (A/whale/Maine/328B/1984(H13N2))
	APC57904	230	Avian	H5N2	1984	Influenza A virus (A/duck/Pennsylvania/10218-MA/1984(H5N2))
	AFG99187	237	Human	H3N2	1985	Influenza A virus (A/Guildford/V728/1985(H3N2))
	ABB04332	237	Human	H3N2	1985	Influenza A virus (A/Hong Kong/24/1985(H3N2))
	ABB04310	237	Human	H3N2	1985	Influenza A virus (A/Hong Kong/6/1985(H3N2))
	ABB04354	237	Human	H3N2	1985	Influenza A virus (A/Hong Kong/7/1985(H3N2))
	ABF65766	233	Human	H1N1	1985	Influenza A virus (A/Houston/23284/1985(H1N1))
	ABG37213	230	Human	H3N2	1985	Influenza A virus (A/Memphis/12/1985(H3N2))
	ABD61782	237	Human	H3N2	1985	Influenza A virus (A/Memphis/2/1985(H3N2))
	ABD17339	230	Human	H3N2	1985	Influenza A virus (A/Memphis/25/1985(H3N2))
	ABC84536	237	Human	H3N2	1985	Influenza A virus (A/Memphis/5/1985(H3N2))
	ABD16734	237	Human	H3N2	1985	Influenza A virus (A/Memphis/7/1985(H3N2))
	AFJ12997	230	Avian	H2N3	1985	Influenza A virus (A/Peking duck/Heinersdorf/648-6/1985(H2N3))
	AFJ12975	230	Avian	H2N3	1985	Influenza A virus (A/Peking duck/Wagun/1688-4/1985(H2N3))
	AFJ12964	230	Avian	H2N3	1985	Influenza A virus (A/Peking duck/Wagun/1689-4/1985(H2N3))
	AFJ12986	230	Avian	H2N3	1985	Influenza A virus (A/Peking duck/Wagun/1689-6/1985(H2N3))
	AFG99220	237	Human	H3N2	1985	Influenza A virus (A/Stockholm/10/1985(H3N2))
	AFG99231	237	Human	H3N2	1985	Influenza A virus (A/Wellington/4/1985(H3N2))
	ACZ47261	230	Avian	H13N6	1985	Influenza A virus (A/black-headed gull/Astrakhan/458/1985(H13N6))
	ACE78987	230	Avian	H13N6	1985	Influenza A virus (A/black-headed gull/Astrakhan/458/1985(H13N6))
	AJM70509	230	Avian	H5N2	1985	Influenza A virus (A/chicken/Pennsylvania/7659/1985(H5N2))
	AAC35565	230	Avian	H7N7	1985	Influenza A virus (A/chicken/Victoria/1/1985(H7N7))
	ABI85023	230	Avian	H7N7	1985	Influenza A virus (A/chicken/Victoria/1985(H7N7))
	ACD88736	230	Avian	H7N8	1985	Influenza A virus (A/duck/Hubei/126/1985(H7N8))
	ACD88726	230	Avian	H10N4	1985	Influenza A virus (A/duck/Hubei/137/1985(H10N4))
	AHN00397	230	Avian	N4	1985	Influenza A virus (A/duck/Wisconsin/2366/1985(N4))
	AHN00087	230	Avian	H10N3	1985	Influenza A virus (A/duck/Wisconsin/2368/1985(H10N3))
	AHN00099	230	Avian	H10N3	1985	Influenza A virus (A/duck/Wisconsin/2385/1985(H10N3))
	AHN00434	230	Avian	H2N3	1985	Influenza A virus (A/duck/Wisconsin/2409/1985(H2N3))
	AHN00446	230	Avian	H2N1	1985	Influenza A virus (A/duck/Wisconsin/2420/1985(H2N1))
	AHN02259	230	Avian	H11N9	1985	Influenza A virus (A/duck/Wisconsin/2550/1985(H11N9))
	AHN00111	230	Avian	H10N3	1985	Influenza A virus (A/duck/Wisconsin/2626/1985(H10N3))
	AHN02247	230	Avian	H10N3	1985	Influenza A virus (A/duck/Wisconsin/2627/1985(H10N3))
	AHN00123	230	Avian	H10N3	1985	Influenza A virus (A/duck/Wisconsin/2632/1985(H10N3))
	AHN00171	230	Avian	H12N5	1985	Influenza A virus (A/duck/Wisconsin/2676/1985(H12N5))
	AHN00183	230	Avian	H12N5	1985	Influenza A virus (A/duck/Wisconsin/2680/1985(H12N5))
	AHN00195	230	Avian	H12N5	1985	Influenza A virus (A/duck/Wisconsin/2687/1985(H12N5))
	AHN00207	230	Avian	H12N5	1985	Influenza A virus (A/duck/Wisconsin/2692/1985(H12N5))
	AHM99283	230	Avian	H12N5	1985	Influenza A virus (A/duck/Wisconsin/2697/1985(H12N5))
	AHM99870	230	Avian	H6N2	1985	Influenza A virus (A/duck/Wisconsin/2711/1985(H6N2))
	AHM99882	230	Avian	H6N2	1985	Influenza A virus (A/duck/Wisconsin/2712/1985(H6N2))
	AHN01613	230	Avian	H12N5	1985	Influenza A virus (A/duck/Wisconsin/2713/1985(H12N5))
	AHM99894	230	Avian	H6N2	1985	Influenza A virus (A/duck/Wisconsin/2722/1985(H6N2))
	AHM99906	230	Avian	H6N2	1985	Influenza A virus (A/duck/Wisconsin/2728/1985(H6N2))
	AHN00314	230	Avian	H4N6	1985	Influenza A virus (A/duck/Wisconsin/2731/1985(H4N6))
	AHN00326	230	Avian	H4N6	1985	Influenza A virus (A/duck/Wisconsin/2736/1985(H4N6))
	AHM99918	230	Avian	H6N8	1985	Influenza A virus (A/duck/Wisconsin/2790/1985(H6N8))
	AHN00338	230	Avian	H3N6	1985	Influenza A virus (A/duck/Wisconsin/2791/1985(H3N6))
	AHN00350	230	Avian	H3N6	1985	Influenza A virus (A/duck/Wisconsin/2810/1985(H3N6))
	AHN01685	230	Avian	H3N6	1985	Influenza A virus (A/duck/Wisconsin/2843/1985(H3N6))
	ACD85280	230	Equine	H3N8	1985	Influenza A virus (A/equine/Cordoba/18/1985(H3N8))
	ACD85291	230	Equine	H3N8	1985	Influenza A virus (A/equine/Santa Fe/1/1985(H3N8))
	ACS89016	230	Avian	H10N4	1985	Influenza A virus (A/fowl/Hampshire/PD378/1985(H10N4))
	AAT65481	230	Avian	H6N2	1985	Influenza A virus (A/mallard duck/ALB/98/1985(H6N2))
	ACS89005	230	Avian	H10N4	1985	Influenza A virus (A/mallard/Gloucestershire/PD374/1985(H10N4))
	AAT65482	230	Avian	H6N2	1985	Influenza A virus (A/pintail/Alberta/113/85(H6N2))
	AAB50993	227	Avian	H4N6	1985	Influenza A virus (A/ruddy turnstone/New Jersey/47/1985(H4N6))
	AAC35568	230	Avian	H4N6	1985	Influenza A virus (A/ruddy turnstone/New Jersey/47/1985(H4N6))
	ABS89359	230	Avian	H7N7	1985	Influenza A virus (A/starling/Victoria/1985(H7N7))
	ABI85078	230	Avian	H7N7	1985	Influenza A virus (A/starling/Victoria/5156/1985(H7N7))
	ACO25105	228	Swine	H1N1	1985	Influenza A virus (A/swine/France/WVL4/1985(H1N1))
	ABR29620	219	Swine	H1N1	1985	Influenza A virus (A/swine/Iowa/1/1985(H1N1))
	ABW86601	219	Swine	H1N1	1985	Influenza A virus (A/swine/Iowa/2/1985(H1N1))
	ABR29610	219	Swine	H1N1	1985	Influenza A virus (A/swine/Iowa/3/1985(H1N1))
	ADT79155	230	Swine	H3N2	1985	Influenza A virus (A/swine/Italy/526/1985(H3N2))
	AID48483	230	Swine	H3N6	1985	Influenza A virus (A/swine/Kazakhstan/106/1985(H3N6))
	AAC36142	230	Swine	H1N1	1985	Influenza A virus (A/swine/Netherlands/12/1985(H1N1))
	BAJ13383	237	Swine	H3N2	1985	Influenza A virus (A/swine/Obihiro/10/1985(H3N2))
	AFG99198	230	Human	H3N2	1985	Influenza A virus (A/Netherlands/330/1985(H3N2))
	ABI84728	230	Avian	H11N9	1985	Influenza A virus (A/mallard/Tennessee/11457/1985(H11N9))
	ABI84738	230	Avian	H1N1	1985	Influenza A virus (A/mallard/Tennessee/11464/1985(H1N1))
	AGS48489	230	Avian	H1N1	1985	Influenza A virus (A/mallard/Tennessee/11464/1985(H1N1))
	AFG99209	237	Human	H3N2	1985	Influenza A virus (A/Netherlands/333/1985(H3N2))
	AGI01824	237	Human	H3N2	1985	Influenza A virus (A/Taiwan/1054/1985(H3N2))
	ABB19788	230	Avian	H4N9	1985	Influenza A virus (A/laughing gull/NJ/72/1985(H4N9))
	ABB17686	230	Avian	H2N9	1985	Influenza A virus (A/laughing gull/New Jersey/75/1985(H2N9))
	ABB19504	230	Avian	H11N1	1985	Influenza A virus (A/ruddy turnstone/NJ/51/1985(H11N1))
	ABB87609	230	Avian	H4N6	1985	Influenza A virus (A/ruddy turnstone/New Jersey/47/1985(H4N6))
	ABB87308	230	Avian	H7N3	1985	Influenza A virus (A/ruddy turnstone/New Jersey/65/1985(H7N3))
	AHZ42298	230	Avian	H7N3	1985	Influenza A virus (A/ruddy turnstone/New Jersey/65/1985(H7N3))
	ABV01128	230	Avian	H7N7	1985	Influenza A virus (A/chicken/Victoria/1/1985(H7N7))
	AGI01826	237	Human	H3N2	1985	Influenza A virus (A/Taiwan/1064/1985(H3N2))
	AGI01828	237	Human	H3N2	1985	Influenza A virus (A/Taiwan/1069/1985(H3N2))
	ABB19178	230	Avian	H6N2	1985	Influenza A virus (A/blue-winged teal/ALB/69/1985(H6N2))
	ABB19167	230	Avian	H6N2	1985	Influenza A virus (A/mallard duck/ALB/10/1985(H6N2))
	ABB19797	230	Avian	H4N6	1985	Influenza A virus (A/mallard duck/ALB/25/1985(H4N6))
	ABB19189	230	Avian	H6N3	1985	Influenza A virus (A/mallard duck/ALB/76/1985(H6N3))
	ABB19952	230	Avian	H6N2	1985	Influenza A virus (A/mallard duck/ALB/98/1985(H6N2))
	ABB19200	230	Avian	H6N2	1985	Influenza A virus (A/pintail duck/ALB/111/1985(H6N2))
	ABB19211	230	Avian	H6N2	1985	Influenza A virus (A/shoveler/ALB/114/1985(H6N2))
	ABB87805	230	Avian	H7N3	1985	Influenza A virus (A/green-winged teal/Alberta/228/1985(H7N3))
	AHZ42150	230	Avian	H7N3	1985	Influenza A virus (A/green-winged teal/Alberta/228/1985(H7N3))
	ABI84405	230	Avian	H3N6	1985	Influenza A virus (A/mallard duck/Alberta/331/1985(H3N6))
	ABB17708	230	Avian	H2N3	1985	Influenza A virus (A/mallard duck/Alberta/376/1985(H2N3))
	ABB19940	230	Avian	H7N3	1985	Influenza A virus (A/mallard duck/Alberta/435/1985(H7N3))
	ABB19707	230	Avian	H3N4	1985	Influenza A virus (A/mallard duck/Alberta/438/1985(H3N4))
	ABB19806	230	Avian	H4N6	1985	Influenza A virus (A/blue-winged teal/ALB/562/1985(H4N6))
	ABB19728	230	Avian	H3N8	1985	Influenza A virus (A/blue-winged teal/ALB/569/1985(H3N8))
	ABB19717	230	Avian	H3N8	1985	Influenza A virus (A/mallard duck/ALB/525/1985(H3N8))
	ABB87631	230	Avian	H4N6	1985	Influenza A virus (A/pintail duck/ALB/623/1985(H4N6))
	AFG99242	237	Human	H3N2	1986	Influenza A virus (A/Colorado/2/1986(H3N2))
	ABF21204	237	Human	H3N2	1986	Influenza A virus (A/Leningrad/360/1986(H3N2))
	AFM72081	237	Human	H3N2	1986	Influenza A virus (A/Leningrad/360/1986(H3N2))
	ABA16445	230	Human	H3N2	1986	Influenza A virus (A/Memphis/1/1986(H3N2))
	ABD16723	237	Human	H3N2	1986	Influenza A virus (A/Memphis/11/1986(H3N2))
	ABM22251	237	Human	H1N1	1986	Influenza A virus (A/Memphis/12/1986(H1N1))
	ABI93044	230	Human	H3N2	1986	Influenza A virus (A/Memphis/2/1986(H3N2))
	ABO38246	230	Human	H3N2	1986	Influenza A virus (A/Memphis/3/1986(H3N2))
	ABG26807	230	Human	H3N2	1986	Influenza A virus (A/Memphis/5/1986(H3N2))
	AAZ43375	237	Human	H3N2	1986	Influenza A virus (A/Memphis/66/1986(H3N2))
	ABP49365	237	Human	H1N1	1986	Influenza A virus (A/New York/2924-1/1986(H1N1))
	AFJ13008	230	Avian	H2N3	1986	Influenza A virus (A/Peking duck/Heinersdorf/648-4/1986(H2N3))
	ABO38400	237	Human	H1N1	1986	Influenza A virus (A/Singapore/6/1986(H1N1))
	ABF21210	237	Human	H1N1	1986	Influenza A virus (A/Taiwan/01/1986(H1N1))
	ABO44128	237	Human	H1N1	1986	Influenza A virus (A/Texas/2922-3/1986(H1N1))
	AAY96526	230	Avian	H4N6	1986	Influenza A virus (A/blue-winged teal/LA/B182/86(H4N6))
	ACF25462	230	Avian	H1N1	1986	Influenza A virus (A/blue-winged teal/LA/B228/1986(H1N1))
	AGS48429	230	Avian	H1N1	1986	Influenza A virus (A/blue-winged teal/LA/B228/1986(H1N1))
	AGK41380	230	Avian	H4N8	1986	Influenza A virus (A/blue-winged teal/Louisiana/3B/1986(H4N8))
	AGK41368	230	Avian	H11N9	1986	Influenza A virus (A/blue-winged teal/Louisiana/B3/1986(H11N9))
	ABJ53575	230	Avian	H11N2	1986	Influenza A virus (A/bufflehead/Ohio/246/1986(H11N2))
[truncated: 67,058 more rows]
